# Supplementary material for: Discovery of synthetic lethal interactions from large-scale pan-cancer perturbation screens
Source: Nat Commun. 2022 Dec 14;13:7748. doi: 10.1038/s41467-022-35378-z (PMC9751287; doi:10.1038/s41467-022-35378-z)
Supplement: Supplementary file 5 — Dataset 1 [file 41467_2022_35378_MOESM5_ESM.xlsx]

## Sheet: PanCancer
Driver gene	SL partner gene	WT pvalue	mut pvalue
KRAS	KRAS	0	3.43e-31
TP53	TP53	0	2.61e-29
MTAP	PRMT5	0	3.64e-22
RPL22	RPL22L1	0.190057	1.91e-16
IFNA1	PRMT5	2.37e-09	4.76e-16
IFNE	PRMT5	1.39e-09	6.35e-15
IFNA13	PRMT5	2.6e-08	2.23e-13
BRAF	BRAF	8.67e-06	8.96e-13
TP53	BGN	2.67e-07	1.29e-12
IFNA8	PRMT5	1.42e-08	2.7e-12
TP53	TP53BP1	0	2.96e-12
BRAF	PAK1	0.092744	4.32e-12
TP53	BCAM	7.75e-13	1.05e-11
IFNA17	PRMT5	4.12e-07	1.3e-11
IFNA14	PRMT5	3.35e-07	2.98e-11
TP53	MBOAT1	7.79e-10	4.3e-11
IFNW1	PRMT5	1.03e-06	5.05e-11
IFNA2	PRMT5	3.65e-08	5.32e-11
IFNA21	PRMT5	4.14e-07	6.88e-11
IFNA16	PRMT5	4.25e-07	7.67e-11
TP53	USP28	0	7.87e-11
CTNNB1	CTNNB1	0.0697649	9.67e-11
TP53	GABRR3	2.96e-11	1.52e-10
PTPLAD2	PRMT5	5.32e-07	1.85e-10
IFNA7	PRMT5	9.48e-07	1.89e-10
TP53	DDX3Y	3.03e-07	1.92e-10
IFNA4	PRMT5	5.66e-07	2.34e-10
TP53	CD38	9.83e-11	2.38e-10
BRAF	ESPN	0.103858	2.45e-10
IFNB1	PRMT5	1.64e-06	3.9e-10
C12orf55	WDR70	1.09e-05	4.13e-10
IFNA5	PRMT5	2.69e-07	4.62e-10
PIK3CA	PIK3CA	0.000808091	5.84e-10
ACVR2A	RPL22L1	0.557468	7.49e-10
MTAP	RIOK1	0.00106146	7.95e-10
CDKN2B	PRMT5	8.22e-15	1.03e-09
DMRTA1	PRMT5	1.04e-09	1.2e-09
MTAP	MAT2A	0.000226285	1.23e-09
COL24A1	NEDD8,NEDD8-MDP1	0.094487	1.45e-09
TP53	QPCT	1.32e-07	1.95e-09
DMD	RPA3	0.58559	2.19e-09
PLXNA4	NEDD8,NEDD8-MDP1	0.0199152	2.25e-09
APC	CTNNB1	0.00504618	2.31e-09
RB1	SKP2	0.206438	2.37e-09
RB1	CCNE1	0.10116	3.28e-09
PTPRN2	TYMP	0.905131	3.71e-09
NAV3	WEE1	0.393789	3.75e-09
CEP250	SF3B4	0.0988915	4.12e-09
IFNA13	MAT2A	0.0168479	4.12e-09
POTEF	UBL5	0.440473	5.28e-09
TP53	CDKN1A	3.35e-14	5.37e-09
TP53	CDC14A	0.00315365	6.04e-09
FHIT	AHCTF1	1.1e-05	6.99e-09
ABCA5	RPA3	0.979833	7.01e-09
IFNA6	PRMT5	2.23e-07	7.26e-09
TP53	UBQLN2	0.00801345	7.67e-09
TP53	FEM1B	2.82e-07	8.35e-09
TP53	GPR31	6.95e-06	8.39e-09
SYNE1	FAM20B	0.17437	8.66e-09
RPL22	CCNI	0.25036	9.25e-09
TP53	RAB5B	1.42e-07	1.04e-08
IFNA2	MAT2A	0.012522	1.06e-08
TMEM132C	AANAT	0.135524	1.06e-08
PIK3CA	DDX39B,ATP6V1G2-DDX39B	0.000820058	1.15e-08
TP53	JAZF1	3.35e-07	1.22e-08
TP53	PNPLA6	2.91e-08	1.28e-08
PTPRS	RPL22L1	0.534612	1.36e-08
IFNA10	PRMT5	2.33e-06	1.39e-08
RB1	E2F3	0.0137394	1.39e-08
RPL22	WRN	0.715689	1.5e-08
VPS13D	DNA2	0.0768958	1.52e-08
SDK1	DDX39B,ATP6V1G2-DDX39B	0.000517813	1.66e-08
KAT6B	DDX39B,ATP6V1G2-DDX39B	0.00352643	1.74e-08
PCDHA5	SLIT2	0.312623	1.77e-08
DYNC1H1	PARD6A	0.766664	1.8e-08
PCDH8	RPA3	0.77713	1.8e-08
PHLDB1	BCLAF1	0.0120424	1.98e-08
TP53	RGS12	7.83e-11	1.99e-08
TP53	RARA	6.07e-08	2e-08
MDGA2	SRP19,ZRSR2	0.999764	2.02e-08
ANK2	CNST	0.346027	2.12e-08
NME8	NEDD8,NEDD8-MDP1	0.186469	2.32e-08
VPS13D	OGDH	0.00264179	2.35e-08
BRAF	HTR2C	0.198703	2.41e-08
POTEF	PLK1	0.661212	2.42e-08
TSHZ3	SF3B4	0.107384	2.43e-08
ABCA5	UBL5	0.34229	2.72e-08
TP53	LANCL2	1.04e-07	2.98e-08
LAMA3	FRAS1	0.283486	3.02e-08
ITGB4	DDX39B,ATP6V1G2-DDX39B	0.00438779	3.33e-08
C5orf42	DDX39B,ATP6V1G2-DDX39B	0.00119573	3.35e-08
CDHR2	PLK1	0.654316	3.37e-08
ACVR2A	ADSL	0.017505	3.55e-08
HIVEP2	RPA3	0.827087	3.63e-08
ACVR2A	WRN	0.79298	3.65e-08
MDN1	TTC27	0.00936315	3.67e-08
KRAS	GPT	0.200555	3.72e-08
PIK3CA	BIRC5	0.0458373	4.22e-08
NOTCH3	WEE1	0.651455	4.38e-08
COL24A1	MMS22L	0.0227504	4.41e-08
MTAP	CLNS1A	0.00139121	4.46e-08
DNAH3	CNST	0.324412	4.51e-08
KEAP1	ATP1A1	0.00455876	4.54e-08
BCORL1	RPL22L1	0.635877	4.6e-08
RPL22	LRRC24	0.0495834	4.6e-08
IRS2	ADSL	0.0114011	4.64e-08
KRAS	TRPM7	0.00104318	4.66e-08
COL5A1	NEDD8,NEDD8-MDP1	0.0736074	4.78e-08
KDM6A	ATP10D	0.625824	4.84e-08
BRAF	CYP2B6	0.243013	4.96e-08
TSHZ3	UBL5	0.431611	5.02e-08
PRKDC	WEE1	0.545567	5.03e-08
PPRC1	RPL22L1	0.696686	5.25e-08
MTR	MCL1	0.0526778	5.26e-08
KIF2B	AANAT	0.162887	5.29e-08
KEAP1	NFE2L2	0.0964077	5.3e-08
PKHD1L1	NEDD8,NEDD8-MDP1	0.0093623	5.32e-08
KRAS	ATP6V1B2	0.0123929	5.37e-08
SEZ6L	DDX27	0.000292357	5.62e-08
SORBS2	MLLT11	0.674329	5.71e-08
MDN1	RPA3	0.750978	5.87e-08
TP53	FADD	9.32e-06	6.04e-08
SLC8A1	DDX39B,ATP6V1G2-DDX39B	0.00754276	6.31e-08
COL5A1	SF3B4	0.0509965	6.5e-08
ASXL1	ADSL	0.00603347	6.5e-08
TP53	APTX	1.28e-05	6.61e-08
POTEF	NEDD8,NEDD8-MDP1	0.216919	6.84e-08
SLC8A1	TTC1	4.16e-05	6.94e-08
PLXNA4	UBL5	0.154246	7.13e-08
HIVEP2	DDX39B,ATP6V1G2-DDX39B	0.0098847	7.23e-08
KRAS	ADSL	0.000385546	7.52e-08
CACNA1D	RPA3	0.908058	7.61e-08
RB1	GABRR3	0.850047	7.81e-08
PIK3CA	ACTB	0.514287	8.03e-08
LRP1B	BGN	0.849139	8.04e-08
C5orf42	RNF20	0.0286795	8.21e-08
BRAF	PMP22	0.475812	8.25e-08
NCKAP5	C1QTNF1	0.651536	8.41e-08
TP53	ZBTB4	0.000530596	8.43e-08
CEP250	DDX39B,ATP6V1G2-DDX39B	0.011048	8.64e-08
KRAS	AHCTF1	0.000576418	8.71e-08
PSG9	LGSN	0.94147	9.07e-08
COL27A1	SF3B4	0.162157	9.14e-08
KRAS	SPAG16	0.0754362	9.63e-08
IFNA1	MAT2A	0.0230838	9.87e-08
MYH9	BCLAF1	0.00283438	9.88e-08
MYLK	DDX27	0.000205957	1e-07
ANAPC1	TTK	0.00371497	1.01e-07
IFNE	MAT2A	0.0166593	1.02e-07
KRAS	SORD	0.000511177	1.03e-07
PLXNA1	RPL22L1	0.671911	1.06e-07

## Sheet: Bone
Driver gene	SL partner gene	WT pvalue	mut pvalue
TP53	CHST5	0.22716	3.1e-06
TP53	HMGA1	0.293665	3.3e-06
RB1	GPX4	0.705482	9.66e-06
RB1	MCL1	0.195345	1.6e-05
TP53	ELAVL3	0.349789	2.6e-05
TP53	VSNL1	0.193429	3.01e-05
TP53	KBTBD13	0.105515	3.42e-05
TP53	CD80	0.821369	3.57e-05
RB1	CES3	0.226949	5.7e-05
TP53	ATP11A	0.657624	6.93e-05

## Sheet: Breast
Driver gene	SL partner gene	WT pvalue	mut pvalue
CDH1	FOXA1	0.11158	2e-07
GATA3	UBE2D3	0.48562	3.12e-07
TP53	RAC1	0.484451	4.63e-07
ARID1A	RHEB	0.127058	8.3e-07
PIK3CA	REXO4	0.104307	1.08e-06
PIK3CA	PKHD1	0.249874	1.64e-06
TP53	RANBP2,RGPD5,RGPD4,RGPD1,RGPD3,RGPD8,RGPD6,RGPD2	0.545665	2.14e-06
GATA3	BCCIP	0.245688	2.45e-06
MAP3K1	FOXA1	0.111246	3.2e-06
GATA3	ESR1	0.460561	3.61e-06
TP53	ZNF197	0.376982	5.07e-06
TP53	RBMX	0.381315	5.54e-06
PTEN	ACTB	0.208854	5.64e-06
EYS	PALB2	0.38048	6.23e-06
TP53	SLC35B3	0.330687	7.5e-06
PIK3CA	CLCNKB	0.165089	7.78e-06
PIK3CA	CCNF	0.351535	9.43e-06
TP53	ALS2CR8	0.228169	9.66e-06
GATA3	PDHB	0.465955	9.8e-06

## Sheet: CNS
Driver gene	SL partner gene	WT pvalue	mut pvalue
TP53	DPYD	0.251324	1.43e-11
TP53	OVOL1	0.780705	9.09e-09
TP53	GRIA2	0.199286	5.14e-08
TP53	HTR3C	0.74266	5.51e-08
TP53	FCGR2A,FCGR2B,FCGR2C	0.536067	6.71e-08
TP53	USP1	0.498254	1.51e-07
TP53	ADRA2C	0.619423	2.14e-07
TP53	BGN	0.123577	3.23e-07
TP53	MCF2L2	0.12071	3.88e-07
TP53	F2RL2	0.54931	4.86e-07
TP53	GLYR1	0.54032	5.2e-07
TP53	NFIX	0.517507	5.39e-07
PTEN	SPHK1	0.633869	6.69e-07
RB1	GLDN	0.124324	6.72e-07
TP53	HOXA5	0.317377	1.03e-06
EGFR	ONECUT3	0.725765	1.22e-06
TP53	LRIG3	0.165541	1.33e-06
TP53	SLC39A4	0.531053	2.16e-06
TP53	PER1	0.961424	2.37e-06
TP53	NFIA	0.16332	2.43e-06
TP53	GAS6	0.245977	3.12e-06
WRN	PPP1CB	0.66438	3.52e-06
TP53	LCN8	0.378305	4.54e-06
RB1	BTBD2	0.183197	5.14e-06
TP53	GEM	0.360591	5.19e-06
TP53	CDK19	0.269398	5.77e-06
TP53	PPP2R3A	0.323098	6.11e-06
SETD2	SOX2	0.758932	6.44e-06
TP53	FOXL2	0.942011	6.7e-06
TP53	NFIL3	0.383683	6.79e-06

## Sheet: Endometrium
Driver gene	SL partner gene	WT pvalue	mut pvalue
ZFHX3	RRAS	0.142412	8.52e-11
POLE	RPL22L1	0.387512	1.02e-10
POLE	WRN	0.327841	1.1e-10
MKI67	WRN	0.136309	1.21e-09
ARHGAP35	BUD31	0.43757	1.79e-09
CCND1	WRN	0.312478	3.28e-09
FGFR2	CCNE1	0.480317	3.67e-09
MKI67	RPL22L1	0.164909	7.34e-09
CTNNB1	BUD31	0.780496	9.44e-09
ZFHX3	GTF3C3	0.38372	1.04e-08
ZFHX3	KCNH3	0.886919	1.49e-08
CCND1	SRSF2	0.842896	1.54e-08
DNER	WRN	0.131658	2.65e-08
CCND1	WDR70	0.336668	3.23e-08
CTCF	RRAS	0.313861	8.05e-08
EP300	RPL22L1	0.974079	9.18e-08
PPP2R1A	SRSF2	0.813766	9.39e-08
DNER	RPL22L1	0.158099	1.05e-07
KRAS	ATP1A1	0.306252	1.78e-07
ARID1A	PPIL1	0.47049	1.88e-07
DNER	SRSF2	0.465178	2.18e-07
CTNNB1	HNRNPA2B1	0.102123	2.27e-07
ARID1A	RRAS	0.375252	3.99e-07
CTCF	PPIL1	0.193939	6.32e-07
ZFHX3	MAP4K1	0.940546	7.06e-07
USP28	SRSF2	0.227683	7.42e-07
CTNND1	TAX1BP1	0.147075	7.97e-07
KIF20B	PPEF1	0.151616	8.54e-07
VPS11	SNRPF	0.770196	1e-06
CTNND1	ATN1	0.16993	1.04e-06
FGFR2	GLI3	0.271442	1.07e-06
MKI67	PRKDC	0.689349	1.12e-06
DNER	EIF3H	0.412035	1.33e-06
FGFR2	PPEF1	0.880635	1.47e-06
FGFR2	ELAVL2	0.14176	1.66e-06
ARHGAP35	SRSF2	0.441165	1.94e-06
CTNNB1	ATP1A1	0.262031	2.45e-06
TP53	CHRM4	0.291249	2.47e-06
PIK3CA	SERPINB6	0.606444	2.47e-06
PIK3CA	HNRNPA2B1	0.283591	3.22e-06
TP53	CCNE1	0.954576	3.74e-06
BCOR	GSC	0.313372	3.85e-06

## Sheet: Blood
Driver gene	SL partner gene	WT pvalue	mut pvalue
TP53	GNGT2	0.291123	2.31e-09
TP53	SNAP25	0.540698	3.94e-09
TP53	ADK	0.826227	1.06e-08
EZH2	CDK6	0.881775	2.13e-08
EZH2	MAN1B1	0.216964	8.1e-08
TP53	CXorf61	0.130661	9.76e-08
EZH2	CNKSR1	0.385022	1.51e-07
U2AF1	FLT3	0.39844	1.94e-07
RUNX1	FLT3	0.39844	1.94e-07
TP53	AFP	0.342629	2.39e-07
TP53	PRKACG	0.404049	3.26e-07
TP53	BTBD1	0.311118	3.37e-07
TP53	LMO2	0.110403	3.82e-07
TP53	CBLN1	0.445449	4.93e-07
EZH2	CDK5	0.122476	6.18e-07
TP53	HMGB2	0.575363	6.54e-07
EZH2	NAA11	0.34224	7.26e-07
EZH2	F2RL3	0.313348	8.37e-07
TP53	DGKQ	0.174987	1.16e-06
TP53	AGAP4,AGAP6,AGAP9,AGAP7,AGAP10,AGAP8,AGAP5	0.60358	1.22e-06
TP53	SRPX2	0.389045	1.41e-06
TP53	RASAL2	0.744413	1.53e-06
TP53	SIGLEC11	0.944417	1.55e-06
EZH2	ECM1	0.158956	1.74e-06
TP53	GRK7	0.148995	1.92e-06
EZH2	PIM3	0.194523	2.02e-06
TP53	SLIT2	0.122734	2.2e-06
TP53	GPR173	0.269038	2.35e-06
TP53	GSTM4	0.755067	2.44e-06
EZH2	MLLT1	0.354006	2.55e-06
TP53	GOT1	0.902367	2.92e-06
U2AF1	CEBPA	0.444277	3.1e-06
RUNX1	CEBPA	0.444277	3.1e-06
TP53	MATN3	0.281209	3.56e-06
TP53	ERG	0.264293	3.61e-06
EZH2	IGF2BP3	0.149289	3.74e-06
TP53	PARK2	0.393331	4.27e-06
TP53	DYRK1A	0.201038	4.65e-06
TP53	SEZ6	0.77153	5.76e-06
TP53	OR51V1	0.909779	6.84e-06
U2AF1	ATP1A1	0.142423	6.99e-06
RUNX1	ATP1A1	0.142423	6.99e-06
TP53	FAM20B	0.824247	7.58e-06
TP53	ULK2	0.769343	7.69e-06
TP53	KLHL32	0.287186	9.1e-06
EZH2	WDR25	0.575263	9.3e-06
EZH2	CLMP	0.555336	9.49e-06
EZH2	PDK3	0.453265	9.78e-06
TP53	ZFYVE1	0.607822	1.03e-05
TP53	KCNMB1	0.611105	1.11e-05
EZH2	CACNB2	0.333481	1.14e-05
TP53	GRWD1	0.123281	1.27e-05
TP53	AKT1	0.472456	1.3e-05
TP53	CD84	0.109783	1.39e-05
TP53	CDKN1A	0.500367	1.41e-05
TP53	GGA2	0.816066	1.41e-05
TP53	DUSP28	0.683757	1.42e-05
EZH2	FLNA	0.65861	1.46e-05
TP53	ZBTB9	0.313642	1.53e-05
TP53	ZBTB24	0.330612	1.66e-05
EZH2	HES7	0.31503	1.73e-05
TP53	PKD1	0.776188	1.73e-05
TP53	MED15	0.406528	1.81e-05
TP53	FBXW11	0.413508	1.84e-05
TP53	AVPR2	0.823681	1.93e-05

## Sheet: Kidney
Driver gene	SL partner gene	WT pvalue	mut pvalue
VHL	SGK196	0.107952	2.96e-10
PBRM1	BRIP1	0.340801	3.35e-09
TP53	HOXB6	0.55523	5.87e-09
VHL	EGOT	0.210096	3.2e-08
VHL	SEMA4G	0.113171	5.09e-08
VHL	TDG	0.267144	5.4e-08
VHL	DET1	0.203781	1.08e-07
VHL	RAB11A	0.886817	1.88e-07
PBRM1	LIPH	0.173301	1.96e-07
VHL	RALGAPA1	0.71375	2.18e-07
VHL	APRT	0.235657	2.45e-07
PBRM1	KPNA6	0.119877	2.8e-07
PBRM1	ARNTL	0.100627	3.99e-07
VHL	IL1RAPL2	0.808076	4.26e-07
VHL	IKZF2	0.973072	4.39e-07
VHL	NDOR1	0.787776	5.2e-07
VHL	ERI1	0.222059	6.19e-07
PBRM1	RABEPK	0.340186	6.61e-07
VHL	B3GNT7	0.70595	7.58e-07
VHL	MRE11A	0.446787	9.08e-07
VHL	ARNTL	0.198519	1e-06
VHL	HIST1H1D	0.323233	1.08e-06
VHL	RSF1	0.10374	1.09e-06
VHL	MSH6	0.338437	1.12e-06
VHL	GPR84	0.410557	1.16e-06
PBRM1	ART3	0.989837	1.17e-06
VHL	KCTD20	0.551998	1.29e-06
VHL	CD300LF	0.117022	1.48e-06
VHL	KCNJ3	0.678312	1.48e-06
VHL	SRSF12	0.317227	1.53e-06
VHL	RABEPK	0.610864	1.75e-06
PBRM1	MYO9A	0.130029	1.87e-06
PBRM1	CBX8	0.493513	1.98e-06
VHL	CSNK2A1,CSNK2A1P	0.781542	2.2e-06
PBRM1	MCOLN2	0.465206	2.57e-06
VHL	NPAS2	0.949613	2.65e-06
VHL	LDLR	0.171939	2.71e-06
VHL	MST1,MST1P2	0.273094	2.73e-06
VHL	SLAMF1	0.658275	3.15e-06
PBRM1	FCGR3A,FCGR3B	0.132133	3.26e-06
VHL	GMIP	0.372654	3.37e-06
VHL	CYP2B6	0.116854	3.38e-06
VHL	SYTL4	0.325827	3.55e-06
VHL	UBN1	0.870726	3.73e-06
VHL	LY9	0.429714	3.76e-06
VHL	HDGFRP2	0.820969	3.84e-06
VHL	TMEM63B	0.152998	3.9e-06
VHL	HCRTR1	0.183144	4.09e-06
VHL	TBC1D9	0.254913	4.57e-06
VHL	HMGN5	0.792107	4.59e-06
PBRM1	CAPNS1	0.33562	4.7e-06
SETD2	GPX4	0.195435	4.91e-06
VHL	ETV5	0.178613	4.95e-06
PBRM1	BRWD3	0.19651	5.36e-06
VHL	YWHAE	0.106942	5.87e-06
PBRM1	MCMBP	0.171663	6.25e-06
CUL3	RBMY1A1,RBMY1F,RBMY1B,RBMY1D,RBMY1E,RBMY1J	0.172925	6.49e-06
VHL	RXRG	0.159071	6.53e-06
ATM	ALKBH4	0.310497	6.77e-06
VHL	HTR3E	0.695081	6.84e-06
VHL	CDC20B	0.764919	7.05e-06
VHL	FOXI2	0.238012	7.08e-06
VHL	RERGL	0.24232	7.38e-06
VHL	SIK2	0.109864	7.81e-06
VHL	NAA40	0.392612	8.07e-06
TP53	RAB14	0.969793	8.48e-06
PBRM1	PTPN21	0.12971	8.9e-06
VHL	VSTM4	0.233318	9.37e-06
VHL	BRDT	0.57863	9.83e-06
PBRM1	LMBR1	0.113023	1e-05
VHL	TMPRSS2	0.226924	1.13e-05
TP53	NSF	0.912015	1.18e-05
VHL	DUOX2	0.110474	1.21e-05
PBRM1	CHRNA3	0.271759	1.34e-05
VHL	ANKRD6	0.538503	1.4e-05
VHL	ATOH8	0.170002	1.45e-05

## Sheet: LargeIntestine
Driver gene	SL partner gene	WT pvalue	mut pvalue
GPR115	DDX27	0.296055	1.22e-14
VAV3	DDX27	0.46055	2.75e-14
PCDH12	SCAP	0.136398	9.09e-13
LATS1	COPS8	0.113703	1.13e-12
DBN1	RNPC3	0.893162	1.2e-11
PCDH12	RFC4	0.484556	2.54e-11
MAP3K4	COPS8	0.58733	2.93e-11
CYLC1	DDX27	0.467392	6.54e-11
IFIT2	DDX27	0.468025	9.28e-11
CDK12	COPS8	0.10116	1.06e-10
ALDH2	ZRSR2	0.12553	1.06e-10
BCL9L	COPS8	0.972195	1.15e-10
CPS1	COPS8	0.154997	1.18e-10
TP53	WNK1	0.259794	1.18e-10
KIF21B	BCLAF1	0.169926	1.51e-10
MAP4K4	DDX27	0.195816	1.61e-10
DBN1	ZRSR2	0.444873	1.93e-10
FBXO34	DDX27	0.469551	1.98e-10
ERBB4	CNST	0.249496	2.3e-10
BCL9L	RPA3	0.269589	2.32e-10
NAA25	DDX27	0.665566	2.74e-10
APC	SDCBP	0.217361	3.45e-10
TAS2R1	RNPC3	0.490849	3.51e-10
ETV1	DDX27	0.665969	4.09e-10
MYEOV	PRPF4	0.453339	4.67e-10
ABCB4	BCLAF1	0.301697	5e-10
MKI67	BCLAF1	0.616461	5.31e-10
PRKDC	FGR	0.336102	5.73e-10
APC	IDH1	0.579807	7.19e-10
BMPR2	RPA3	0.230687	7.6e-10
FGFR1	RPL22L1	0.109454	8.54e-10
ACVR2A	SCAP	0.410761	9.29e-10
ATAD2B	BCLAF1	0.211203	1.03e-09
KCNH7	RFC4	0.100334	1.08e-09
HPS3	DDX27	0.474407	1.24e-09
PON3	MCL1	0.521505	1.3e-09
ASPM	SCAP	0.104285	1.41e-09
PLCB2	DDX27	0.667684	1.59e-09
NF1	SCAP	0.100852	1.83e-09
BACE2	UBE2D3	0.1037	1.86e-09
NF1	CEBPZ	0.41747	1.94e-09
NF1	BCLAF1	0.348145	2.12e-09
ACVR2A	RPA3	0.318185	2.14e-09
NF1	RFC4	0.4625	2.26e-09
KIAA0556	MCL1	0.932007	2.92e-09
NF1	COPS8	0.42478	3.02e-09
UGT1A7	PRPF4	0.611445	3.33e-09
MAP3K4	RFC4	0.447121	3.34e-09
CSMD3	OGDH	0.572841	3.47e-09
AXIN2	CCNK	0.258435	3.66e-09
UGT1A7	XRCC5	0.818404	3.9e-09
AHCTF1	RFC4	0.195489	4.09e-09
YLPM1	BCLAF1	0.135744	4.17e-09
NUP160	DDX27	0.669435	4.46e-09
RARS2	DDX27	0.479086	4.52e-09
BRAF	GRB7	0.138788	4.84e-09
CTNNB1	CCNI	0.117658	5.03e-09
GNPAT	DDX27	0.887953	5.25e-09
XYLT2	GRID2	0.116791	6.33e-09
ABCB4	RFC4	0.329904	6.95e-09
OR6C1	MDM2	0.305181	6.99e-09
PCDH12	CEBPZ	0.595794	7.23e-09
ASPM	CDC37	0.139464	7.9e-09
TCF7L2	CCNI	0.209598	8.1e-09
G3BP2	RNPC3	0.645991	8.61e-09
MSH6	OGDH	0.123076	8.75e-09
APC	GATA6	0.330983	8.94e-09
BRSK1	UBE2D3	0.182512	9.52e-09
PRKDC	C1QC	0.529619	9.59e-09
ATM	COPS8	0.469632	1e-08
PRKDC	DNA2	0.286121	1.02e-08
USP26	DDX27	0.67139	1.1e-08
RAD51AP2	NXT1	0.193336	1.12e-08
EYS	SCAP	0.340988	1.12e-08
ARNT2	RNPC3	0.334258	1.13e-08
ARFGEF1	COPS8	0.29417	1.14e-08
OSBPL11	DDX27	0.888385	1.15e-08
MDN1	SCAP	0.174163	1.17e-08
BCL9L	RFC4	0.702731	1.17e-08
PIK3CA	FGR	0.198982	1.2e-08
FKBP9	RNPC3	0.334119	1.23e-08
NF1	ZRSR2	0.738261	1.26e-08
RAD51AP2	RFC4	0.127984	1.28e-08
KIAA0319L	RNPC3	0.477717	1.29e-08
GPR115	EIF5A,EIF5AL1	0.247334	1.36e-08
LARP4B	USP7	0.146899	1.38e-08
ARID1A	CCNK	0.410951	1.39e-08
HYDIN	RPL22L1	0.270014	1.44e-08
GRINA	P2RY11,PPAN-P2RY11	0.157486	1.55e-08
MAP3K12	MCL1	0.935978	1.58e-08
INSRR	RNPC3	0.549296	1.58e-08
PARP1	C1QC	0.435463	1.61e-08
B4GALNT4	RPL22L1	0.117844	1.63e-08
ZNF711	MDM2	0.186871	1.72e-08
MACF1	BCLAF1	0.516921	1.86e-08
KIF21B	KEAP1	0.469195	1.91e-08
SLC24A2	DDX27	0.486049	1.93e-08
TNFRSF9	DDX27	0.888745	1.96e-08
CNTFR	DDX27	0.888745	1.96e-08
NOL9	DDX27	0.888745	1.96e-08
APC	CD46	0.660743	1.99e-08
TP53	CDX2	0.240991	2e-08
BCL9L	SCAP	0.157514	2.02e-08
BCORL1	RPL22L1	0.154112	2.07e-08
APC	HRH3	0.262567	2.11e-08
SBNO1	DDX27	0.146749	2.18e-08
ALDH1A3	MCL1	0.937008	2.22e-08
CSMD3	BCLAF1	0.704881	2.23e-08
AHCTF1	COPS8	0.156528	2.33e-08
IDH1	ZRSR2	0.522391	2.35e-08
APBB1IP	GLTSCR2	0.585398	2.6e-08
EP300	OGDH	0.231163	2.64e-08
APC	TTK	0.631906	2.65e-08
PER3	SORD	0.330923	2.68e-08
POLQ	SAE1,LOC341056	0.204759	2.69e-08
ACVR2A	TTC37	0.86931	2.74e-08
TFE3	GLTSCR2	0.22711	2.8e-08
MYEOV	EEF1G	0.523013	2.81e-08
ASXL1	RPA3	0.19713	2.83e-08
VAV3	PRPF4	0.437144	2.94e-08
PLEKHB2	AANAT	0.154868	2.99e-08
PIK3CA	DNA2	0.23203	3.03e-08
PLAGL2	DDX27	0.889106	3.06e-08
MTTP	DDX27	0.889106	3.06e-08
COL3A1	NEDD8,NEDD8-MDP1	0.152293	3.11e-08
UBQLN2	CCNK	0.112112	3.15e-08
F8	DLST	0.901196	3.17e-08
NCAPD2	CCNK	0.111839	3.31e-08
KCNG4	DDX27	0.889178	3.33e-08
INSRR	GLTSCR2	0.989687	3.38e-08
SVIL	BCLAF1	0.321059	3.42e-08
BCL9	LRRC4B	0.166288	3.52e-08
LATS1	COPS3	0.209245	3.59e-08
CLSPN	CDH1	0.306837	3.6e-08
CDC7	DDX27	0.88925	3.6e-08
ACVR2A	RPL22L1	0.523266	3.62e-08
EYS	COPS8	0.912443	3.64e-08
APC	ATN1	0.331538	3.92e-08
ACVR2A	CCNI	0.600326	3.94e-08
EYS	SCD	0.209015	3.97e-08
TFE3	CEBPZ	0.317818	3.98e-08
TFE3	EIF5A,EIF5AL1	0.161171	3.98e-08
WNK4	MCL1	0.197681	4.02e-08
LATS1	HTATSF1	0.960575	4.12e-08
IL1RAPL1	MCL1	0.842417	4.2e-08
MSH6	COPS8	0.255143	4.25e-08
ERBB3	CYP2E1	0.147641	4.37e-08
MAP3K4	MTHFD1	0.236463	4.41e-08
VASH1	PVRL1	0.494221	4.45e-08
AMOT	MCL1	0.28826	4.57e-08
BCL9L	SAE1,LOC341056	0.144941	4.92e-08
VAV3	RBM28	0.376569	5.02e-08
GNAS	OGDH	0.315351	5.09e-08
CPS1	KEAP1	0.635915	5.13e-08
A2M	CCNK	0.109214	5.19e-08
RAE1	DDX27	0.88961	5.22e-08
ZNF583	GEMIN5	0.708183	5.34e-08
ACVR2A	EEF1E1,EEF1E1-MUTED	0.208388	5.52e-08
N4BP2	GRWD1	0.912469	5.53e-08
BRAF	RFWD2	0.741024	5.56e-08
BAG5	DDX27	0.889682	5.59e-08
INSRR	MTHFD1	0.135558	5.69e-08
ASXL1	BCLAF1	0.620742	5.73e-08
ANKRD30A	KEAP1	0.79321	5.86e-08
CREBBP	TYMP	0.906731	6.03e-08
PRKD1	BCLAF1	0.104926	6.04e-08
TP53	PNPLA6	0.81507	6.07e-08
VAV3	CEBPZ	0.315573	6.14e-08
GPR115	PRPF4	0.581198	6.14e-08
PIK3CA	SAE1,LOC341056	0.21276	6.21e-08
BMPR2	SCAP	0.125488	6.25e-08
FGFR3	HNRNPA2B1	0.646401	6.38e-08
PRKD1	RFC4	0.153183	6.42e-08
LAMC1	RAX	0.206621	6.72e-08
DST	RPA3	0.485458	6.91e-08
VAV3	BUD31	0.544978	6.98e-08
ASXL1	SAE1,LOC341056	0.206044	7.18e-08
EP300	GLTSCR2	0.524875	7.31e-08
BCL9L	BCLAF1	0.427116	7.42e-08
BMPR2	CCNI	0.385514	7.47e-08
ARNT2	ZRSR2	0.121285	7.71e-08
GAB1	DDX27	0.890043	7.73e-08
LRRC6	DDX27	0.890043	7.73e-08
VAV3	RNPC3	0.466846	7.75e-08
SYNE1	CDC37	0.936348	7.86e-08
YLPM1	COPS8	0.13801	8.06e-08
OR11H12	DDX27	0.890115	8.21e-08
FRY	COPS8	0.296188	8.24e-08
DDX43	AANAT	0.149564	8.25e-08
NOX5	PTGER3	0.603356	8.29e-08
KIF21B	COPS8	0.137538	8.31e-08
PCDH12	HSD17B10	0.383435	8.4e-08
PCBP1	MCL1	0.841632	8.71e-08
INSRR	EIF5A,EIF5AL1	0.796731	8.82e-08
HPS3	XRCC5	0.951812	8.87e-08
PKD2L1	TYMP	0.14557	8.88e-08
SYNE1	VRK3	0.100687	9.01e-08
RBBP7	MDM4	0.240861	9.04e-08
SEC31A	HSD17B10	0.128375	9.24e-08
B4GALNT4	CCNI	0.117856	9.28e-08
N4BP2	COPS8	0.357914	9.54e-08
SNRNP200	KEAP1	0.656828	9.57e-08
ITGB8	ZRSR2	0.120975	9.73e-08
PIK3CA	USP7	0.807742	9.76e-08
TNFRSF9	RBBP4	0.526718	9.78e-08
NF1	NEDD8,NEDD8-MDP1	0.219133	1.01e-07
B2M	TYMP	0.373577	1.02e-07
RASA2	COPS3	0.138408	1.11e-07
HMCN1	FAM20B	0.184358	1.12e-07
BCOR	CEBPZ	0.564874	1.15e-07
ALDH2	SRP19,ZRSR2	0.322157	1.15e-07
BCL9L	CEBPZ	0.312469	1.15e-07
PCDH12	ZRSR2	0.993951	1.21e-07
LATS1	PNPT1	0.105065	1.21e-07
ARID1A	EIF3H	0.108121	1.23e-07
PRKDC	PLK4	0.929546	1.25e-07
HPS3	EIF5A,EIF5AL1	0.157211	1.27e-07
COL3A1	KCNN2	0.292972	1.28e-07
NBEA	BCLAF1	0.212231	1.31e-07
ECM2	DDX27	0.890763	1.35e-07
PIK3CA	MTHFD1	0.523111	1.37e-07
BMPR2	COPS8	0.48792	1.42e-07
TAF7L	EEF1G	0.247243	1.42e-07
ZKSCAN2	LONP1	0.691017	1.46e-07
BCORL1	COPS8	0.218094	1.48e-07
GLI1	NXT1	0.113804	1.48e-07
EFHC1	RNPC3	0.461919	1.48e-07
DNAH8	APC	0.294591	1.51e-07
ATAD2B	RFC4	0.182366	1.56e-07
EAPP	DDX27	0.89098	1.57e-07
VPS13B	OGDH	0.168247	1.59e-07
MYL1	DDX27	0.891016	1.6e-07
MAPK9	DDX27	0.891016	1.6e-07
APC	GREB1	0.324533	1.61e-07
ASXL1	RPL22L1	0.405483	1.63e-07
VAV3	EIF5A,EIF5AL1	0.156167	1.66e-07

## Sheet: Liver
Driver gene	SL partner gene	WT pvalue	mut pvalue
AXIN1	URI1	0.977221	9.31e-08
ARID1A	FERMT2	0.792599	1.92e-07
ARID1A	TEAD1	0.139578	3.65e-07
ARID2	GPX4	0.881185	2.07e-06
ALMS1	NAA50	0.542108	7.05e-06
TP53	CEACAM1	0.48858	1.2e-05
TP53	TP53	0.163862	1.29e-05
ARID1A	PATZ1	0.123215	1.59e-05
TP53	PHF19	0.791834	1.96e-05
TP53	WDR41	0.459379	2.18e-05

## Sheet: Lung
Driver gene	SL partner gene	WT pvalue	mut pvalue
KRAS	KRAS	0.265081	1.54e-10
KEAP1	PI4KA,PI4KAP2,PI4KAP1	0.115164	3.72e-09
DNMT3A	NAA50	0.245623	3.73e-09
SMARCA4	SMARCA2	0.424786	7.77e-08
PHKA1	SMARCA2	0.162679	1.11e-07
KEAP1	ATP1A1	0.166502	1.93e-07
ARID1A	SMARCA2	0.162652	1.98e-07
DNMT3A	CENPW	0.501716	2.93e-07
EP300	CD38	0.849566	2.98e-07
CYP11B1	CASP8AP2	0.254212	4.26e-07
TP53	ZRSR2	0.553552	8.02e-07
DNMT3A	KIF18A	0.801582	1.06e-06
TP53	GTPBP6	0.265884	1.36e-06
ZNF608	MAT2A	0.539113	1.65e-06
ZNF608	CTR9	0.7832	1.7e-06
ZNF608	CAMK2A	0.468577	1.97e-06
ARID1A	CDK11B	0.180542	2.09e-06
TP53	RAB6A,WTH3DI	0.580293	2.55e-06
TP53	NFE2L2	0.198104	3.35e-06
ZNF608	VPRBP	0.609986	3.41e-06
TP53	AHCTF1	0.166809	3.43e-06
ZNF608	MED8	0.537674	3.53e-06
KRAS	PHIP	0.178944	3.83e-06
ASB5	SMARCA2	0.162275	4e-06
ASB5	TTK	0.937559	4.94e-06

[truncated: 8 more sheets: Oesophagus, Ovary, Pancreas, Skin, SoftTissue, Stomach, Thyroid, UrinaryTract]
