# Supplementary material for: Discovery of synthetic lethal interactions from large-scale pan-cancer perturbation screens
Source: Nat Commun. 2022 Dec 14;13:7748. doi: 10.1038/s41467-022-35378-z (PMC9751287; doi:10.1038/s41467-022-35378-z)
Supplement: Supplementary file 7 — Dataset 3 [file 41467_2022_35378_MOESM7_ESM.xlsx]

## Sheet: PanCancer
Driver gene	SL partner gene	WT pvalue	mut pvalue	Broad ID	Drug name	Drug target(s)	Validation pvalue	FDR
KEAP1	ATP1A1	0.00455876	4.54e-08	BRD-K18518344-001-15-9	digitoxigenin	ATP1A1	0.00011528	0.0213266
KEAP1	ATP1A1	0.00455876	4.54e-08	BRD-A55312468-001-04-7	k-strophanthidin	ATP1A1	0.00042406	0.0318784
NOTCH3	WEE1	0.651455	4.38e-08	BRD-K82823804-001-04-1	PD-407824	WEE1	0.00051695	0.0318784
BRAF	HTR2C	0.198703	2.41e-08	BRD-K35559145-050-08-5	levomepromazine	ADRA1A, ADRA1B, ADRA1D, ADRA2A, ADRA2B, ADRA2C, CHRM1, CHRM2, CHRM3, CHRM4, CHRM5, DRD1, DRD2, DRD3, DRD4, DRD5, HRH1, HTR2A, HTR2C	0.0009876	0.0456766
KEAP1	ATP1A1	0.00455876	4.54e-08	BRD-A93236127-001-04-5	digitoxin	ATP1A1	0.00131585	0.0486864
BRAF	HTR2C	0.198703	2.41e-08	BRD-K91336023-003-01-0	mesulergine	HTR2A, HTR2B, HTR2C, HTR3A, HTR3B, HTR6, HTR7	0.00218439	0.0673519
POTEF	PLK1	0.661212	2.42e-08	BRD-K70511574-001-06-9	HMN-214	PLK1	0.00491535	0.118118
BRAF	HTR2C	0.198703	2.41e-08	BRD-K39915878-036-24-4	loxapine	ADRA1A, ADRA1B, ADRA2A, ADRA2B, ADRA2C, ADRB1, CHRM1, CHRM2, CHRM3, CHRM4, CHRM5, DRD1, DRD2, DRD3, DRD4, DRD5, HRH1, HRH2, HRH4, HTR1A, HTR1B, HTR1D, HTR1E, HTR2A, HTR2C, HTR3A, HTR5A, HTR6, HTR7, SLC6A2, SLC6A3, SLC6A4	0.00553939	0.118118
BRAF	HTR2C	0.198703	2.41e-08	BRD-A34358106-003-01-6	sarpogrelate	HTR2A, HTR2B, HTR2C	0.00574626	0.118118
KEAP1	ATP1A1	0.00455876	4.54e-08	BRD-K99919177-001-01-3	deslanoside	ATP1A1, ATP1A2, ATP1A3, ATP1A4, ATP1B1, ATP1B2, ATP1B3, FXYD2	0.0126106	0.233297
BRAF	HTR2C	0.198703	2.41e-08	BRD-K70358946-001-15-7	aripiprazole	ADRA1A, ADRA1B, ADRA2A, ADRA2B, ADRA2C, CHRM1, CHRM2, CHRM3, CHRM4, CHRM5, DRD1, DRD2, DRD3, DRD4, DRD5, HRH1, HTR1A, HTR1B, HTR1D, HTR1E, HTR2A, HTR2C, HTR3A, HTR6, HTR7	0.0143769	0.241794
KEAP1	ATP1A1	0.00455876	4.54e-08	BRD-A94756469-001-04-7	digoxin	ATP1A1	0.017751	0.258086
BRAF	HTR2C	0.198703	2.41e-08	BRD-K36207157-001-09-6	chlorprothixene	CHRM1, CHRM2, CHRM3, CHRM4, CHRM5, DRD1, DRD2, DRD3, HRH1, HTR2A, HTR2B, HTR2C	0.0181358	0.258086
BRAF	HTR2C	0.198703	2.41e-08	BRD-K64557645-001-02-4	zotepine	ADRA2B, DRD2, DRD3, DRD4, HRH1, HTR1A, HTR1B, HTR1D, HTR1E, HTR2A, HTR2C, HTR6, HTR7, SLC6A2, SLC6A4	0.019824	0.261959
BRAF	HTR2C	0.198703	2.41e-08	BRD-K67943528-050-01-4	lisuride	ADRA1A, ADRA2A, ADRA2B, ADRA2C, DRD1, DRD2, DRD3, DRD4, DRD5, HTR1A, HTR1B, HTR1D, HTR2A, HTR2B, HTR2C, HTR6	0.0222111	0.273937
BRAF	HTR2C	0.198703	2.41e-08	BRD-K16551401-003-03-4	PNU-22394	HTR2A, HTR2B, HTR2C, MAOA, MAOB	0.0270829	0.279938
BRAF	HTR2C	0.198703	2.41e-08	BRD-K36207157-001-07-0	chlorprothixene	CHRM1, CHRM2, CHRM3, CHRM4, CHRM5, DRD1, DRD2, DRD3, HRH1, HTR2A, HTR2B, HTR2C	0.0278893	0.279938
MTR	MCL1	0.0526778	5.26e-08	BRD-K20313525-001-04-6	rosmarinic-acid	MCL1, TYR	0.0291293	0.279938
BRAF	HTR2C	0.198703	2.41e-08	BRD-K28143534-001-02-2	cyproheptadine	ADRA1A, ADRA1B, ADRA1D, CHRM1, CHRM2, CHRM3, HRH1, HTR2A, HTR2C, HTR6, HTR7	0.0297339	0.279938
CDHR2	PLK1	0.654316	3.37e-08	BRD-K55187425-236-05-2	rigosertib	PLK1	0.0302635	0.279938
BRAF	HTR2C	0.198703	2.41e-08	BRD-K71103788-003-12-0	duloxetine	HTR2A, HTR2C, HTR6, SLC6A2, SLC6A3, SLC6A4	0.0335386	0.291279
BRAF	HTR2C	0.198703	2.41e-08	BRD-K36732695-001-01-9	setiptiline	HRH1, HTR2A, HTR2C	0.0352073	0.291279
PRKDC	WEE1	0.545567	5.03e-08	BRD-K82823804-001-04-1	PD-407824	WEE1	0.036213	0.291279
KEAP1	ATP1A1	0.00455876	4.54e-08	BRD-K95412502-003-01-5	istaroxime	ATP1A1	0.0394287	0.303929
KEAP1	ATP1A1	0.00455876	4.54e-08	BRD-K13044802-213-20-7	ciclopirox	ATP1A1	0.0429254	0.317648
BRAF	HTR2C	0.198703	2.41e-08	BRD-K95899059-003-02-8	LY344864	HTR1A, HTR1B, HTR1D, HTR1E, HTR1F, HTR2A, HTR2B, HTR2C, HTR7	0.0493448	0.351107
BRAF	HTR2C	0.198703	2.41e-08	BRD-K53857191-001-22-7	risperidone	ADRA1A, ADRA1B, ADRA1D, ADRA2A, ADRA2B, ADRA2C, DRD1, DRD2, DRD3, DRD4, HRH1, HTR1A, HTR1B, HTR1D, HTR1E, HTR1F, HTR2A, HTR2C, HTR6, HTR7	0.0566177	0.378657
PIK3CA	BIRC5	0.0458373	4.22e-08	BRD-K76703230-004-03-3	YM-155	BIRC5	0.0573103	0.378657
CDHR2	PLK1	0.654316	3.37e-08	BRD-K92428232-001-10-6	GSK461364	PLK1	0.0631218	0.379305
CDHR2	PLK1	0.654316	3.37e-08	BRD-K70511574-001-06-9	HMN-214	PLK1	0.0639288	0.379305
BRAF	HTR2C	0.198703	2.41e-08	BRD-A84481105-003-31-3	thioridazine	ADRA1A, ADRA1B, DRD1, DRD2, DRD3, DRD4, DRD5, HRH1, HTR1A, HTR2A, HTR2C, HTR6, HTR7, KCNH2	0.0648711	0.379305
KEAP1	NFE2L2	0.0964077	5.3e-08	BRD-K56211775-001-03-8	RTA-408	NFE2L2	0.0673914	0.379305
VPS13D	OGDH	0.00264179	2.35e-08	BRD-K41260949-236-16-8	valproic-acid	ABAT, ACADSB, ALDH5A1, HDAC1, HDAC2, HDAC9, OGDH, SCN10A, SCN11A, SCN1A, SCN1B, SCN2A, SCN2B, SCN3A, SCN3B, SCN4A, SCN4B, SCN5A, SCN7A, SCN8A, SCN9A	0.0676598	0.379305
TP53	GABRR3	2.96e-11	1.52e-10	BRD-K16508793-001-05-9	diazepam	ADRA1A, GABRA1, GABRA2, GABRA3, GABRA4, GABRA5, GABRA6, GABRB1, GABRB2, GABRB3, GABRD, GABRE, GABRG1, GABRG2, GABRG3, GABRP, GABRQ, GABRR1, GABRR2, GABRR3, TSPO	0.0831139	0.43893
KEAP1	ATP1A1	0.00455876	4.54e-08	BRD-K86864073-001-01-1	chloroprocaine	ATP1A1, CHRNA10, GRIN3A, HTR3A, SCN10A, SLC6A3	0.0907693	0.43893
BRAF	HTR2C	0.198703	2.41e-08	BRD-K37694030-003-12-7	doxepin	ADRA1A, ADRA1B, ADRA1D, ADRA2A, ADRA2B, ADRA2C, CHRM1, CHRM2, CHRM3, CHRM4, CHRM5, DRD2, HRH1, HRH2, HRH4, HTR1A, HTR2A, HTR2B, HTR2C, HTR6, KCNH2, SLC6A2, SLC6A4	0.0920369	0.43893
BRAF	HTR2C	0.198703	2.41e-08	BRD-K91263825-003-21-4	nortriptyline	ADRA1A, ADRA1B, ADRA1D, ADRA2A, ADRA2B, ADRA2C, ADRB1, ADRB2, ADRB3, CHRM1, CHRM2, CHRM3, CHRM4, CHRM5, DRD2, HRH1, HTR1A, HTR2A, HTR2C, HTR6, KCNJ10, PGRMC1, SIGMAR1, SLC6A2, SLC6A4	0.0933833	0.43893
BRAF	HTR2C	0.198703	2.41e-08	BRD-K89732114-300-14-7	trifluoperazine	ADRA1A, CALM1, CALY, DRD2, DRD4, HRH1, HTR2A, HTR2C, S100A4, TNNC1	0.0935718	0.43893
POTEF	PLK1	0.661212	2.42e-08	BRD-K92428232-001-10-6	GSK461364	PLK1	0.0976413	0.43893
BRAF	CYP2B6	0.243013	4.96e-08	BRD-A94543220-001-24-7	bifonazole	CYP2B6	0.0978397	0.43893
KRAS	SORD	0.00051118	1.03e-07	BRD-A11132253-001-08-2	nadide	AHCY, AKR1A1, ALDH2, BLVRA, DHPS, DLD, GALE, HMGCR, HSD17B1, HSD17B4, IMPDH2, MGAM, P2RY11, SORD, TRPM2	0.0989165	0.43893
BRAF	HTR2C	0.198703	2.41e-08	BRD-A07932845-050-15-8	metitepine	HTR1A, HTR1B, HTR1D, HTR1E, HTR1F, HTR2A, HTR2B, HTR2C, HTR5A, HTR6, HTR7	0.0996491	0.43893

## Sheet: CNS
Driver gene	SL partner gene	WT pvalue	mut pvalue	Broad ID	Drug name	Drug target(s)	Validation pvalue	FDR
TP53	ADRA2C	0.619423	2.14e-07	BRD-K21565985-001-22-5	xylazine	ADRA2A, ADRA2B, ADRA2C	0.00180315	0.16589
TP53	GRIA2	0.199286	5.14e-08	BRD-K29653726-001-13-4	topiramate	CA1, CA12, CA2, CA4, CA7, GABRA1, GABRA2, GABRA3, GABRA4, GABRA5, GABRA6, GABRB1, GABRB2, GABRB3, GABRD, GABRE, GABRG1, GABRG2, GABRG3, GABRP, GABRQ, GRIA1, GRIA2, GRIA3, GRIA4, GRIK1, GRIK2, GRIK3, GRIK4, GRIK5, SCN10A, SCN11A, SCN1A, SCN2A, SCN3A, SCN4A, SCN5A, SCN7A, SCN8A, SCN9A	0.00996447	0.368614
TP53	ADRA2C	0.619423	2.14e-07	BRD-K01767299-050-02-1	ciproxifan	ADRA2A, ADRA2C, HRH3, HRH4, HTR3A	0.01202	0.368614
TP53	ADRA2C	0.619423	2.14e-07	BRD-K35559145-050-08-5	levomepromazine	ADRA1A, ADRA1B, ADRA1D, ADRA2A, ADRA2B, ADRA2C, CHRM1, CHRM2, CHRM3, CHRM4, CHRM5, DRD1, DRD2, DRD3, DRD4, DRD5, HRH1, HTR2A, HTR2C	0.0180476	0.415095
TP53	ADRA2C	0.619423	2.14e-07	BRD-K20372197-001-03-1	droxidopa	ADRA1A, ADRA1B, ADRA1D, ADRA2A, ADRA2B, ADRA2C, ADRB1, ADRB2, ADRB3, PAH	0.0285408	0.431006
TP53	ADRA2C	0.619423	2.14e-07	BRD-A99888680-001-04-6	paliperidone	ADRA1A, ADRA1B, ADRA2A, ADRA2B, ADRA2C, CYP2D6, CYP3A4, CYP3A5, DRD1, DRD2, DRD3, DRD4, HRH1, HTR1A, HTR1D, HTR2A, HTR2C	0.0385481	0.431006
TP53	ADRA2C	0.619423	2.14e-07	BRD-K53857191-001-22-7	risperidone	ADRA1A, ADRA1B, ADRA1D, ADRA2A, ADRA2B, ADRA2C, DRD1, DRD2, DRD3, DRD4, HRH1, HTR1A, HTR1B, HTR1D, HTR1E, HTR1F, HTR2A, HTR2C, HTR6, HTR7	0.0389489	0.431006
TP53	ADRA2C	0.619423	2.14e-07	BRD-A72483914-001-03-7	spiroxatrine	ADRA1A, ADRA1B, ADRA1D, ADRA2A, ADRA2B, ADRA2C, HTR1A, HTR2B	0.0462693	0.431006
TP53	ADRA2C	0.619423	2.14e-07	BRD-K98530306-003-18-3	clonidine	ADRA1A, ADRA1B, ADRA1D, ADRA2A, ADRA2B, ADRA2C	0.0463684	0.431006
TP53	ADRA2C	0.619423	2.14e-07	BRD-K63126190-003-01-6	epinephrine	ADRA1A, ADRA1B, ADRA1D, ADRA2A, ADRA2B, ADRA2C, ADRB1, ADRB2, ADRB3, PAH, TNF	0.0468484	0.431006
TP53	ADRA2C	0.619423	2.14e-07	BRD-K77771411-003-10-7	moxonidine	ADRA2A, ADRA2B, ADRA2C	0.0613606	0.444729
TP53	USP1	0.498254	1.51e-07	BRD-K81197548-003-01-4	NSC-632839	SENP2, USP1, USP2, USP7	0.0708305	0.444729
TP53	ADRA2C	0.619423	2.14e-07	BRD-K14496212-066-04-8	bromocriptine	ADRA1A, ADRA1B, ADRA1D, ADRA2A, ADRA2B, ADRA2C, DRD1, DRD2, DRD3, DRD4, DRD5, HTR1A, HTR1B, HTR1D, HTR2A, HTR2B, HTR2C, HTR6, HTR7	0.07473	0.444729
TP53	GRIA2	0.199286	5.14e-08	BRD-A77218119-001-03-5	SYM-2206	GRIA1, GRIA2, GRIA3, GRIA4	0.0757569	0.444729
TP53	GRIA2	0.199286	5.14e-08	BRD-K02501528-001-01-1	S18986	GRIA1, GRIA2, GRIA3, GRIA4	0.0765253	0.444729
TP53	GRIA2	0.199286	5.14e-08	BRD-K41438959-001-01-7	perampanel	GRIA1, GRIA2, GRIA3, GRIA4	0.0773442	0.444729
TP53	GRIA2	0.199286	5.14e-08	BRD-A65145453-001-06-1	ATPA	GRIA2, GRIK1	0.0927189	0.501773

## Sheet: Endometrium
Driver gene	SL partner gene	WT pvalue	mut pvalue	Broad ID	Drug name	Drug target(s)	Validation pvalue	FDR
TP53	CHRM4	0.291249	2.47e-06	BRD-A09094913-065-01-0	strychnine	CHRM1, CHRM2, CHRM3, CHRM4, CHRM5, CHRNA10, CHRNA9, GLRA1, GLRA2, GLRA3, GLRB	0.00515099	0.533386
TP53	CHRM4	0.291249	2.47e-06	BRD-A99833829-003-27-1	bethanechol	CHRM1, CHRM2, CHRM3, CHRM4	0.0101597	0.533386
TP53	CHRM4	0.291249	2.47e-06	BRD-A48180038-003-24-3	trihexyphenidyl	CHRM1, CHRM2, CHRM3, CHRM4, CHRM5	0.0155957	0.54585
CTNNB1	ATP1A1	0.262031	2.45e-06	BRD-K73109821-001-20-1	diazoxide	ATP1A1, CA1, CA2, KCNJ11, KCNJ8, KCNMA1, SLC12A3	0.036723	0.775469
KRAS	ATP1A1	0.306252	1.78e-07	BRD-K63630713-001-25-8	etacrynic-acid	ATP1A1, SLC12A1	0.0387681	0.775469
TP53	CHRM4	0.291249	2.47e-06	BRD-K74363950-004-01-0	aclidinium	CHRM1, CHRM2, CHRM3, CHRM4, CHRM5	0.0468062	0.775469
KRAS	ATP1A1	0.306252	1.78e-07	BRD-A93236127-001-04-5	digitoxin	ATP1A1	0.0517846	0.775469
TP53	CHRM4	0.291249	2.47e-06	BRD-K06980535-003-25-9	promazine	ADRA1A, ADRA1B, ADRA1D, CHRM1, CHRM2, CHRM3, CHRM4, CHRM5, DRD1, DRD2, DRD3, DRD4, HRH1, HTR2A, HTR2C	0.0590833	0.775469
CTNNB1	ATP1A1	0.262031	2.45e-06	BRD-K18518344-001-15-9	digitoxigenin	ATP1A1	0.0777281	0.834008
KRAS	ATP1A1	0.306252	1.78e-07	BRD-K36862742-001-25-6	hydroflumethiazide	ATP1A1, CA1, CA12, CA2, CA4, CA9, KCNMA1, SLC12A1, SLC12A3	0.0813872	0.834008
TP53	CHRM4	0.291249	2.47e-06	BRD-A00520476-001-07-4	otenzepad	CHRM1, CHRM2, CHRM3, CHRM4, CHRM5	0.0921488	0.834008

## Sheet: Kidney
Driver gene	SL partner gene	WT pvalue	mut pvalue	Broad ID	Drug name	Drug target(s)	Validation pvalue	FDR
VHL	CYP2B6	0.116854	3.38e-06	BRD-A67097164-001-18-7	ifosfamide	CYP2A6, CYP2B6, CYP2C18, CYP2C19, CYP2C8, CYP2C9, CYP3A4, CYP3A5, CYP3A7, PTGS1	0.00792529	0.293236
PBRM1	CHRNA3	0.271759	1.34e-05	BRD-K49481516-004-18-3	galantamine	ACHE, BCHE, CHRNA1, CHRNA10, CHRNA2, CHRNA3, CHRNA4, CHRNA5, CHRNA6, CHRNA7, CHRNA9, CHRNB1, CHRNB2, CHRNB3, CHRNB4, CHRND, CHRNE, CHRNG	0.0455254	0.460344
VHL	KCNJ3	0.678312	1.48e-06	BRD-A20550616-001-02-9	halothane	ATP2C1, ATP5D, GABRA1, GABRA2, GABRA3, GABRA4, GABRA5, GABRA6, GABRB1, GABRB2, GABRB3, GABRD, GABRE, GABRG1, GABRG2, GABRG3, GABRP, GABRQ, GLRA1, GLRB, GNG2, GRIN2A, GRIN3A, GRIN3B, KCNJ3, KCNJ6, KCNK10, KCNK12, KCNK13, KCNK15, KCNK18, KCNK2, KCNK3, KCNK9, KCNMA1, KCNN4, MT-ND1, NPSR1, RHO	0.0586883	0.460344
VHL	CYP2B6	0.116854	3.38e-06	BRD-A09722536-002-18-0	cyclophosphamide	CYP2A6, CYP2B6, CYP2C18, CYP2C19, CYP2C8, CYP2C9, CYP2D6, CYP3A4, CYP3A5, CYP3A7	0.0702807	0.460344
PBRM1	CHRNA3	0.271759	1.34e-05	BRD-A05186015-003-19-8	bupropion	CHRNA3, SLC6A2, SLC6A3	0.070316	0.460344
VHL	RXRG	0.159071	6.53e-06	BRD-K70262971-001-01-9	AGN-194310	RXRA, RXRB, RXRG	0.0833276	0.460344
PBRM1	CHRNA3	0.271759	1.34e-05	BRD-A86216746-046-02-6	varenicline	CHRNA3, CHRNA4, CHRNA6, CHRNA7	0.0891588	0.460344

## Sheet: LargeIntestine
Driver gene	SL partner gene	WT pvalue	mut pvalue	Broad ID	Drug name	Drug target(s)	Validation pvalue	FDR
OR6C1	MDM2	0.305181	6.99e-09	BRD-K62627508-001-01-5	idasanutlin	MDM2, TP53	6.7e-05	0.00783667
ZNF711	MDM2	0.186871	1.72e-08	BRD-K64925568-001-01-8	AMG-232	MDM2	0.00277469	0.161041
KIAA0556	MCL1	0.932007	2.92e-09	BRD-K28360340-001-08-3	TW-37	BCL2, BCL2L1, MCL1	0.00477889	0.161041
ZNF711	MDM2	0.186871	1.72e-08	BRD-K62627508-001-01-5	idasanutlin	MDM2, TP53	0.00550567	0.161041
PCBP1	MCL1	0.841632	8.71e-08	BRD-K28360340-001-08-3	TW-37	BCL2, BCL2L1, MCL1	0.00998444	0.195189
NOX5	PTGER3	0.603356	8.29e-08	BRD-A72351335-001-04-5	misoprostol	PTGER2, PTGER3, PTGER4, PTGIR	0.0100097	0.195189
VPS13B	OGDH	0.168247	1.59e-07	BRD-K41260949-236-16-8	valproic-acid	ABAT, ACADSB, ALDH5A1, HDAC1, HDAC2, HDAC9, OGDH, SCN10A, SCN11A, SCN1A, SCN1B, SCN2A, SCN2B, SCN3A, SCN3B, SCN4A, SCN4B, SCN5A, SCN7A, SCN8A, SCN9A	0.018143	0.292342
PIK3CA	FGR	0.198982	1.2e-08	BRD-K23228615-001-02-8	GDC-0980	FGR, MAP3K9, MTOR, PIK3CA, PIK3CB, PIK3CD, PIK3CG, SYK	0.0220396	0.292342
IL1RAPL1	MCL1	0.842417	4.2e-08	BRD-K28360340-001-08-3	TW-37	BCL2, BCL2L1, MCL1	0.0224879	0.292342
ZNF711	MDM2	0.186871	1.72e-08	BRD-K65924316-001-03-1	serdemetan	MDM2	0.027561	0.322464
OR6C1	MDM2	0.305181	6.99e-09	BRD-K64925568-001-01-8	AMG-232	MDM2	0.0416048	0.442523
ZNF711	MDM2	0.186871	1.72e-08	BRD-K79584249-001-01-3	CGM097	MDM2	0.047897	0.466996
XYLT2	GRID2	0.116791	6.33e-09	BRD-K62309135-001-05-2	L-glutamic-acid	AADAT, AASS, ABAT, ALDH18A1, ASNS, BCAT1, BCAT2, CCBL2, DNPEP, EARS2, ENPEP, EPRS, FOLH1, FPGS, FTCD, GAD1, GAD2, GATB, GCLC, GCLM, GGCX, GLS, GLS2, GLUD1, GLUD2, GLUL, GMPS, GOT1, GOT2, GPT, GPT2, GRIA1, GRIA2, GRIA3, GRIA4, GRID1, GRID2, GRIK1, GRIK2, GRIK3, GRIK4, GRIK5, GRIN1, GRIN2A, GRIN2B, GRIN2C, GRIN2D, GRIN3A, GRIN3B, GRM1, GRM2, GRM3, GRM4, GRM6, GRM7, GRM8, LGSN, NADSYN1, NAGS, OPLAH,…	0.0610331	0.52718
OR6C1	MDM2	0.305181	6.99e-09	BRD-K00317371-001-06-1	RITA	MDM2	0.0675012	0.52718
LARP4B	USP7	0.146899	1.38e-08	BRD-K81197548-003-01-4	NSC-632839	SENP2, USP1, USP2, USP7	0.0687667	0.52718
MSH6	OGDH	0.123076	8.75e-09	BRD-K41260949-236-16-8	valproic-acid	ABAT, ACADSB, ALDH5A1, HDAC1, HDAC2, HDAC9, OGDH, SCN10A, SCN11A, SCN1A, SCN1B, SCN2A, SCN2B, SCN3A, SCN3B, SCN4A, SCN4B, SCN5A, SCN7A, SCN8A, SCN9A	0.072093	0.52718
AMOT	MCL1	0.28826	4.57e-08	BRD-K20313525-001-04-6	rosmarinic-acid	MCL1, TYR	0.0910126	0.626381

## Sheet: Lung
Driver gene	SL partner gene	WT pvalue	mut pvalue	Broad ID	Drug name	Drug target(s)	Validation pvalue	FDR
KEAP1	ATP1A1	0.166502	1.93e-07	BRD-A55312468-001-04-7	k-strophanthidin	ATP1A1	0.0254938	0.409513
KEAP1	ATP1A1	0.166502	1.93e-07	BRD-A93236127-001-04-5	digitoxin	ATP1A1	0.0409513	0.409513
KEAP1	ATP1A1	0.166502	1.93e-07	BRD-K18518344-001-15-9	digitoxigenin	ATP1A1	0.063517	0.423447

## Sheet: Oesophagus
Driver gene	SL partner gene	WT pvalue	mut pvalue	Broad ID	Drug name	Drug target(s)	Validation pvalue	FDR
NOTCH1	GABRR3	0.127669	1.09e-06	BRD-K60441002-001-04-8	muscimol	GABRA1, GABRA2, GABRA3, GABRA4, GABRA5, GABRA6, GABRR1, GABRR2, GABRR3	0.0989042	0.538484

## Sheet: Pancreas
Driver gene	SL partner gene	WT pvalue	mut pvalue	Broad ID	Drug name	Drug target(s)	Validation pvalue	FDR
STK19	CHEK1	0.106161	7.99e-07	BRD-K49669041-001-08-4	BX-912	CDK2, CHEK1, GSK3B, KDR, PDK1, PDPK1	1.45e-05	0.0006224
EIF3C	MTOR	0.118723	7.61e-07	BRD-K23228615-001-02-8	GDC-0980	FGR, MAP3K9, MTOR, PIK3CA, PIK3CB, PIK3CD, PIK3CG, SYK	1.62e-05	0.0006224
CD93	SCD	0.921044	4.49e-07	BRD-K29656036-001-02-5	MK-8245	SCD	0.00334188	0.0727754
EIF3C	MTOR	0.118723	7.61e-07	BRD-K07955840-001-02-3	PF-05212384	MTOR, PIK3CA	0.00378054	0.0727754
EIF3C	MTOR	0.118723	7.61e-07	BRD-K03549949-001-01-0	XL388	MTOR	0.00479127	0.0731261
EIF3C	MTOR	0.118723	7.61e-07	BRD-K69932463-001-10-6	AZD8055	MTOR	0.00569814	0.0731261
STK19	CHEK1	0.106161	7.99e-07	BRD-K02241333-001-02-7	CHIR-124	CHEK1	0.0113278	0.124606
STK19	CHEK1	0.106161	7.99e-07	BRD-K03063480-001-05-8	PF-477736	CHEK1, CHEK2	0.0206906	0.199147
EIF3C	MTOR	0.118723	7.61e-07	BRD-K12184916-001-15-4	NVP-BEZ235	ATR, MTOR, PIK3CA, PIK3CD, PIK3CG	0.0242475	0.207451
EIF3C	MTOR	0.118723	7.61e-07	BRD-K98795921-001-01-7	SB-2343	MTOR, PIK3CA, PIK3CB, PIK3CD, PIK3CG	0.0271208	0.20883
EIF3C	MTOR	0.118723	7.61e-07	BRD-K81801188-001-02-8	PP-121	ABL1, EGFR, HCK, KDR, MTOR, PDGFRA, PIK3CA, PIK3CB, PIK3CD, PIK3CG, PRKDC, SRC	0.033684	0.235788
EIF3C	MTOR	0.118723	7.61e-07	BRD-K75308783-001-07-0	SAR-245409	MTOR, PIK3CG	0.0388693	0.247228
EIF3C	MTOR	0.118723	7.61e-07	BRD-K67868012-001-07-6	PI-103	MTOR, PIK3CA, PIK3CB, PIK3CD, PIK3CG, PRKDC	0.0420544	0.247228
EIF3C	MTOR	0.118723	7.61e-07	BRD-K29415052-050-04-8	BGT226	MTOR, PIK3CA, PIK3CB, PIK3CG	0.0453478	0.247228
EIF3C	MTOR	0.118723	7.61e-07	BRD-K99113996-001-02-0	AZD2014	MTOR	0.0481614	0.247228
EIF3C	MTOR	0.118723	7.61e-07	BRD-K67566344-001-07-5	ku-0063794	MTOR	0.0540063	0.259906
CD93	ASNS	0.255439	1.01e-06	BRD-K62309135-001-05-2	L-glutamic-acid	AADAT, AASS, ABAT, ALDH18A1, ASNS, BCAT1, BCAT2, CCBL2, DNPEP, EARS2, ENPEP, EPRS, FOLH1, FPGS, FTCD, GAD1, GAD2, GATB, GCLC, GCLM, GGCX, GLS, GLS2, GLUD1, GLUD2, GLUL, GMPS, GOT1, GOT2, GPT, GPT2, GRIA1, GRIA2, GRIA3, GRIA4, GRID1, GRID2, GRIK1, GRIK2, GRIK3, GRIK4, GRIK5, GRIN1, GRIN2A, GRIN2B, GRIN2C, GRIN2D, GRIN3A, GRIN3B, GRM1, GRM2, GRM3, GRM4, GRM6, GRM7, GRM8, LGSN, NADSYN1, NAGS, OPLAH,…	0.0640892	0.274159
CD93	ALDH18A1	0.849077	1.25e-06	BRD-K62309135-001-05-2	L-glutamic-acid	AADAT, AASS, ABAT, ALDH18A1, ASNS, BCAT1, BCAT2, CCBL2, DNPEP, EARS2, ENPEP, EPRS, FOLH1, FPGS, FTCD, GAD1, GAD2, GATB, GCLC, GCLM, GGCX, GLS, GLS2, GLUD1, GLUD2, GLUL, GMPS, GOT1, GOT2, GPT, GPT2, GRIA1, GRIA2, GRIA3, GRIA4, GRID1, GRID2, GRIK1, GRIK2, GRIK3, GRIK4, GRIK5, GRIN1, GRIN2A, GRIN2B, GRIN2C, GRIN2D, GRIN3A, GRIN3B, GRM1, GRM2, GRM3, GRM4, GRM6, GRM7, GRM8, LGSN, NADSYN1, NAGS, OPLAH,…	0.0640892	0.274159
EIF3C	MTOR	0.118723	7.61e-07	BRD-K82967180-001-01-6	LY3023414	MTOR	0.0781606	0.316756

## Sheet: Skin
Driver gene	SL partner gene	WT pvalue	mut pvalue	Broad ID	Drug name	Drug target(s)	Validation pvalue	FDR
BRAF	KDR	0.470134	2.53e-12	BRD-K16478699-001-09-2	PLX-4720	BRAF, KDR	3.55e-08	1.11e-05
BRAF	KDR	0.470134	2.53e-12	BRD-K47150025-001-05-3	KI-8751	KDR	0.00271458	0.424832
BRAF	CHRM1	0.104442	3.13e-06	BRD-A79672927-001-20-7	tropicamide	CHRM1, CHRM2, CHRM3, CHRM4	0.00450246	0.469757
BRAF	BCHE	0.178496	4.66e-06	BRD-K49481516-004-18-3	galantamine	ACHE, BCHE, CHRNA1, CHRNA10, CHRNA2, CHRNA3, CHRNA4, CHRNA5, CHRNA6, CHRNA7, CHRNA9, CHRNB1, CHRNB2, CHRNB3, CHRNB4, CHRND, CHRNE, CHRNG	0.0114129	0.579778
BRAF	CHRM1	0.104442	3.13e-06	BRD-K65678996-001-05-5	nefiracetam	CHRM1	0.0153606	0.579778
BRAF	GHSR	0.500797	4.7e-06	BRD-K44771174-066-01-0	ibutamoren	GHR, GHSR	0.0154634	0.579778
BRAF	CHRM1	0.104442	3.13e-06	BRD-K39915878-036-24-4	loxapine	ADRA1A, ADRA1B, ADRA2A, ADRA2B, ADRA2C, ADRB1, CHRM1, CHRM2, CHRM3, CHRM4, CHRM5, DRD1, DRD2, DRD3, DRD4, DRD5, HRH1, HRH2, HRH4, HTR1A, HTR1B, HTR1D, HTR1E, HTR2A, HTR2C, HTR3A, HTR5A, HTR6, HTR7, SLC6A2, SLC6A3, SLC6A4	0.0182617	0.579778
BRAF	CHRM1	0.104442	3.13e-06	BRD-A06352418-001-25-9	terfenadine	CHRM1, CHRM2, CHRM3, CHRM4, CHRM5, HRH1, KCNH1, KCNH2	0.0195381	0.579778
BRAF	HTR3B	0.116855	2.08e-07	BRD-K31491153-003-05-9	1-phenylbiguanide	HTR3A, HTR3B	0.0208306	0.579778
BRAF	CHRM1	0.104442	3.13e-06	BRD-A29734509-011-13-6	disopyramide	CHRM1, CHRM2, CHRM3, KCND2, KCND3, KCNH2, SCN5A	0.0224227	0.579778
BRAF	MAPK1	0.599885	7.09e-06	BRD-K91701654-001-03-1	U-0126	AKT1, CHEK1, GSK3B, LCK, MAP2K1, MAP2K2, MAP2K7, MAPK1, MAPK11, MAPK12, MAPK14, MAPK8, PRKCA, RAF1, ROCK1, RPS6KB1, SGK1	0.0265507	0.579778
BRAF	MDM2	0.407261	2.4e-08	BRD-K64925568-001-01-8	AMG-232	MDM2	0.0275124	0.579778
BRAF	BCHE	0.178496	4.66e-06	BRD-K15164005-001-05-6	apoptosis-activator-II	BCHE, CES1	0.0312697	0.579778
BRAF	KDR	0.470134	2.53e-12	BRD-K28392481-001-05-1	AZD4547	FGFR1, FGFR2, FGFR3, FGFR4, IGF1R, KDR	0.0324415	0.579778
BRAF	MDM2	0.407261	2.4e-08	BRD-K62627508-001-01-5	idasanutlin	MDM2, TP53	0.0362684	0.579778
BRAF	CDK5	0.812902	4.47e-08	BRD-K07762753-001-04-4	aminopurvalanol-a	CDK1, CDK2, CDK5, CDK6	0.0369546	0.579778
BRAF	SULT2B1	0.517203	7.32e-06	BRD-K43880410-001-14-4	pregnenolone	CYP17A1, SULT2B1	0.047421	0.579778
BRAF	KIT	0.836498	1.81e-06	BRD-K43621685-001-02-5	CP-673451	KIT, PDGFRA, PDGFRB	0.0487189	0.579778
BRAF	KIT	0.836498	1.81e-06	BRD-K93918653-001-08-9	quizartinib	CSF1R, FLT3, KIT, PDGFRA, PDGFRB, RET	0.0487985	0.579778
BRAF	MDM2	0.407261	2.4e-08	BRD-K79584249-001-01-3	CGM097	MDM2	0.0515227	0.579778
BRAF	BCHE	0.178496	4.66e-06	BRD-K24221957-003-01-6	pralidoxime-chloride	ACHE, BCHE	0.0521756	0.579778
BRAF	CDK5	0.812902	4.47e-08	BRD-K13662825-001-07-5	dinaciclib	CDK1, CDK2, CDK5, CDK9	0.0552219	0.579778
BRAF	KDR	0.470134	2.53e-12	BRD-K39974922-001-04-3	lenvatinib	FLT4, KDR	0.0565673	0.579778
BRAF	CHRM1	0.104442	3.13e-06	BRD-A74975734-004-10-7	homatropine	CES1, CHRM1	0.0567607	0.579778
BRAF	BCHE	0.178496	4.66e-06	BRD-K69688083-004-23-1	mestinon	ACHE, BCHE	0.0576609	0.579778
BRAF	HTR3B	0.116855	2.08e-07	BRD-K15868788-003-07-7	SDZ-205-557	HTR3A, HTR3B	0.0580001	0.579778
BRAF	KIT	0.836498	1.81e-06	BRD-K81528515-001-13-8	nilotinib	ABL1, KIT	0.0619257	0.579778
BRAF	CHRM1	0.104442	3.13e-06	BRD-K74363950-004-01-0	aclidinium	CHRM1, CHRM2, CHRM3, CHRM4, CHRM5	0.0642281	0.579778
BRAF	CHRM1	0.104442	3.13e-06	BRD-K70358946-001-15-7	aripiprazole	ADRA1A, ADRA1B, ADRA2A, ADRA2B, ADRA2C, CHRM1, CHRM2, CHRM3, CHRM4, CHRM5, DRD1, DRD2, DRD3, DRD4, DRD5, HRH1, HTR1A, HTR1B, HTR1D, HTR1E, HTR2A, HTR2C, HTR3A, HTR6, HTR7	0.0644708	0.579778
BRAF	CHRM1	0.104442	3.13e-06	BRD-K29626940-001-01-5	imidafenacin	CHRM1, CHRM3	0.0648644	0.579778
BRAF	MAPK1	0.599885	7.09e-06	BRD-K06543683-066-02-1	bisindolylmaleimide-ix	AKT1, GSK3B, LCK, MAPK1, MAPK11, MAPK12, MAPK14, MAPK8, PRKCA, ROCK1, RPS6KB1, SIRT1	0.0678809	0.579778
BRAF	KDR	0.470134	2.53e-12	BRD-K51544265-001-04-2	cabozantinib	KDR, MET	0.0684256	0.579778
BRAF	CHRM1	0.104442	3.13e-06	BRD-A62421304-004-18-9	mepenzolate	CHRM1, CHRM3	0.0694562	0.579778
BRAF	GJA10	0.197986	2.18e-10	BRD-K44067360-001-30-3	flufenamic-acid	AKR1C3, ANO1, AR, GJA1, GJA10, GJA3, GJA4, GJA5, GJA8, GJA9, GJB1, GJB2, GJB3, GJB4, GJB5, GJB6, GJB7, GJC1, GJC2, GJC3, GJD2, GJD3, GJD4, GJE1, PANX1, PANX2, PANX3, PKD2L1, PTGS1, PTGS2, TRPC5, TRPM2, TRPM5	0.0707785	0.579778
BRAF	KDR	0.470134	2.53e-12	BRD-K84564571-001-02-4	telatinib	KDR	0.072432	0.579778
BRAF	CHRM1	0.104442	3.13e-06	BRD-A81233518-004-16-1	glycopyrrolate	CHRM1, CHRM2, CHRM3, CHRM4, CHRM5	0.0727487	0.579778
BRAF	LDLR	0.642578	9.25e-09	BRD-K14796088-003-26-8	berberine	LDLR	0.0733798	0.579778
BRAF	CHRM1	0.104442	3.13e-06	BRD-K90885812-004-24-2	propantheline	CHRM1, CHRM2, CHRM3, CHRM4	0.073591	0.579778
BRAF	KDR	0.470134	2.53e-12	BRD-K44227013-001-06-4	ponatinib	ABL1, BCR, FGFR1, FGFR2, FGFR3, FGFR4, FLT3, KDR, KIT, LCK, LYN, PDGFRA, RET, SRC, TEK	0.0742718	0.579778
BRAF	KIT	0.836498	1.81e-06	BRD-K44227013-001-06-4	ponatinib	ABL1, BCR, FGFR1, FGFR2, FGFR3, FGFR4, FLT3, KDR, KIT, LCK, LYN, PDGFRA, RET, SRC, TEK	0.0742718	0.579778
BRAF	KIT	0.836498	1.81e-06	BRD-K16664969-001-03-3	GTP-14564	CSF1R, FLT3, KIT, PDGFRB	0.0759453	0.579778
BRAF	AKT3	0.209121	2.8e-06	BRD-K99023089-001-03-7	AZD5363	AKT1, AKT2, AKT3	0.0798894	0.592987
BRAF	BCHE	0.178496	4.66e-06	BRD-K77300776-001-02-5	choline	ACHE, BCHE, CHRNA2, PCYT1A, PCYT1B, PHOSPHO1, PLD1, PLD2	0.0814647	0.592987
BRAF	AKT3	0.209121	2.8e-06	BRD-K71480163-001-01-4	GDC-0068	AKT1, AKT2, AKT3, PRKG1	0.0900832	0.636456
BRAF	MAPK1	0.599885	7.09e-06	BRD-K18787491-001-08-6	U-0126	AKT1, CHEK1, GSK3B, LCK, MAP2K1, MAP2K2, MAP2K7, MAPK1, MAPK11, MAPK12, MAPK14, MAPK8, PRKCA, RAF1, ROCK1, RPS6KB1, SGK1	0.0915032	0.636456
BRAF	MDM2	0.407261	2.4e-08	BRD-K00317371-001-06-1	RITA	MDM2	0.0939824	0.639489

## Sheet: Stomach
Driver gene	SL partner gene	WT pvalue	mut pvalue	Broad ID	Drug name	Drug target(s)	Validation pvalue	FDR
ZNF48	CTNNB1	0.412098	1.28e-08	BRD-K30707190-001-04-1	PNU-74654	CTNNB1, TCF4	0.00449636	0.193343
RHOA	CTNNB1	0.413219	2.2e-09	BRD-K88052444-001-08-8	urea	ARG1, CA2, CTNNB1	0.0115894	0.222163
CDH1	BIRC5	0.531749	3.54e-10	BRD-K76703230-004-03-3	YM-155	BIRC5	0.0200564	0.222163
LRP12	CTNNB1	0.412191	1.15e-08	BRD-K30707190-001-04-1	PNU-74654	CTNNB1, TCF4	0.0206663	0.222163
ZNF48	CTNNB1	0.412098	1.28e-08	BRD-K88052444-001-08-8	urea	ARG1, CA2, CTNNB1	0.0350194	0.224874
RHOA	CTNNB1	0.413219	2.2e-09	BRD-K30707190-001-04-1	PNU-74654	CTNNB1, TCF4	0.0381325	0.224874
IRS1	BIRC5	0.657117	4.29e-07	BRD-K76703230-004-03-3	YM-155	BIRC5	0.039563	0.224874
ARID4A	CTNNB1	0.413125	2.67e-09	BRD-K30707190-001-04-1	PNU-74654	CTNNB1, TCF4	0.041837	0.224874
CRYGA	BIRC5	0.655119	7.33e-07	BRD-K76703230-004-03-3	YM-155	BIRC5	0.0501012	0.239372
ZBTB7C	BIRC5	0.658412	2.86e-07	BRD-K76703230-004-03-3	YM-155	BIRC5	0.0833298	0.287853
C5orf42	BIRC5	0.660179	1.48e-07	BRD-K76703230-004-03-3	YM-155	BIRC5	0.08392	0.287853
CDH1	CTNNB1	0.815403	2.31e-14	BRD-K30707190-001-04-1	PNU-74654	CTNNB1, TCF4	0.0887477	0.287853
LRP12	CTNNB1	0.412191	1.15e-08	BRD-K88052444-001-08-8	urea	ARG1, CA2, CTNNB1	0.0932596	0.287853
ARID4A	CTNNB1	0.413125	2.67e-09	BRD-K88052444-001-08-8	urea	ARG1, CA2, CTNNB1	0.0937197	0.287853

[truncated: 1 more sheets: Thyroid]
