# Supplementary material for: Discovery of synthetic lethal interactions from large-scale pan-cancer perturbation screens
Source: Nat Commun. 2022 Dec 14;13:7748. doi: 10.1038/s41467-022-35378-z (PMC9751287; doi:10.1038/s41467-022-35378-z)
Supplement: Supplementary file 8 — Dataset 4 [file 41467_2022_35378_MOESM8_ESM.xlsx]

## Sheet: Performance_measures
Significant overlap of predictions with experimentally identified gold standard SL pairs
Experimental screens	Experimentally identified SL pairs	SLIdR inferred SL pairs	Overlap (Sensitivity)	Specificity	Accuracy	Hypergeometric test
CRISPR screens	1301	636199	149 (11.45 %)	93.26 %	93.25 %	3.23e-10
in vitro SL screens (Lee et al.)	978	636199	120 (12.3%)	93.26 %	93.26 %	2.76e-10

## Sheet: Consolidated_pairs
Consolidated list of experimentally identified SL interactions across 10 combinatorial CRISPR screens
Pairs	Gene_A	Gene_B	Cell_line	Authors
6T_CHEK1	6T	CHEK1	no A549, All 6	Najm et al.
6T_PARP2	6T	PARP2	no A549	Najm et al.
AANAT_TOP1	AANAT	TOP1	K562	Han et al.
AARS2_ABCB7	AARS2	ABCB7	K562, Jurkat	Horlbeck et al.
AARS2_ANKZF1	AARS2	ANKZF1	K562, Jurkat	Horlbeck et al.
AARS2_ARIH1	AARS2	ARIH1	K562, Jurkat	Horlbeck et al.
AARS2_ASNA1	AARS2	ASNA1	K562, Jurkat	Horlbeck et al.
AARS2_ATP1A1	AARS2	ATP1A1	K562, Jurkat	Horlbeck et al.
AARS2_BDP1	AARS2	BDP1	K562, Jurkat	Horlbeck et al.
AARS2_BNIP1	AARS2	BNIP1	K562, Jurkat	Horlbeck et al.
AARS2_BUB3	AARS2	BUB3	K562, Jurkat	Horlbeck et al.
AARS2_C9orf114	AARS2	C9orf114	K562, Jurkat	Horlbeck et al.
AARS2_CACTIN	AARS2	CACTIN	K562, Jurkat	Horlbeck et al.
AARS2_CAMLG	AARS2	CAMLG	K562, Jurkat	Horlbeck et al.
AARS2_CAPZB	AARS2	CAPZB	K562, Jurkat	Horlbeck et al.
AARS2_CCT8	AARS2	CCT8	K562, Jurkat	Horlbeck et al.
AARS2_CDC40	AARS2	CDC40	K562, Jurkat	Horlbeck et al.
AARS2_CEP192	AARS2	CEP192	K562, Jurkat	Horlbeck et al.
AARS2_CHMP2A	AARS2	CHMP2A	K562, Jurkat	Horlbeck et al.
AARS2_CIRH1A	AARS2	CIRH1A	K562, Jurkat	Horlbeck et al.
AARS2_CMAS	AARS2	CMAS	K562, Jurkat	Horlbeck et al.
AARS2_CNOT1	AARS2	CNOT1	K562, Jurkat	Horlbeck et al.
AARS2_COPS4	AARS2	COPS4	K562, Jurkat	Horlbeck et al.
AARS2_CTNNBL1	AARS2	CTNNBL1	K562, Jurkat	Horlbeck et al.
AARS2_DARS	AARS2	DARS	K562, Jurkat	Horlbeck et al.
AARS2_DCAF7	AARS2	DCAF7	K562, Jurkat	Horlbeck et al.
AARS2_DDX18	AARS2	DDX18	K562, Jurkat	Horlbeck et al.
AARS2_DDX46	AARS2	DDX46	K562, Jurkat	Horlbeck et al.
AARS2_DHX37	AARS2	DHX37	K562, Jurkat	Horlbeck et al.
AARS2_DNTTIP2	AARS2	DNTTIP2	K562, Jurkat	Horlbeck et al.
AARS2_DYNC1H1	AARS2	DYNC1H1	K562, Jurkat	Horlbeck et al.
AARS2_EBNA1BP2	AARS2	EBNA1BP2	K562, Jurkat	Horlbeck et al.
AARS2_EFR3A	AARS2	EFR3A	K562, Jurkat	Horlbeck et al.
AARS2_EIF4G1	AARS2	EIF4G1	K562, Jurkat	Horlbeck et al.
AARS2_EIF5B	AARS2	EIF5B	K562, Jurkat	Horlbeck et al.
AARS2_EMC2	AARS2	EMC2	K562, Jurkat	Horlbeck et al.
AARS2_FAM208A	AARS2	FAM208A	K562, Jurkat	Horlbeck et al.
AARS2_FAM50A	AARS2	FAM50A	K562, Jurkat	Horlbeck et al.
AARS2_FIP1L1	AARS2	FIP1L1	K562, Jurkat	Horlbeck et al.
AARS2_GFER	AARS2	GFER	K562, Jurkat	Horlbeck et al.
AARS2_GNL2	AARS2	GNL2	K562, Jurkat	Horlbeck et al.
AARS2_GPN3	AARS2	GPN3	K562, Jurkat	Horlbeck et al.
AARS2_HSCB	AARS2	HSCB	K562, Jurkat	Horlbeck et al.
AARS2_HYPK	AARS2	HYPK	K562, Jurkat	Horlbeck et al.
AARS2_IMPDH2	AARS2	IMPDH2	K562, Jurkat	Horlbeck et al.
AARS2_KCTD10	AARS2	KCTD10	K562, Jurkat	Horlbeck et al.
AARS2_KIAA1731	AARS2	KIAA1731	K562, Jurkat	Horlbeck et al.
AARS2_LONP1	AARS2	LONP1	K562, Jurkat	Horlbeck et al.
AARS2_MAPKAP1	AARS2	MAPKAP1	K562, Jurkat	Horlbeck et al.
AARS2_MASTL	AARS2	MASTL	K562, Jurkat	Horlbeck et al.
AARS2_MAX	AARS2	MAX	K562, Jurkat	Horlbeck et al.
AARS2_MCM4	AARS2	MCM4	K562, Jurkat	Horlbeck et al.
AARS2_MED1	AARS2	MED1	K562, Jurkat	Horlbeck et al.
AARS2_MED14	AARS2	MED14	K562, Jurkat	Horlbeck et al.
AARS2_MED17	AARS2	MED17	K562, Jurkat	Horlbeck et al.
AARS2_MED24	AARS2	MED24	K562, Jurkat	Horlbeck et al.
AARS2_MED9	AARS2	MED9	K562, Jurkat	Horlbeck et al.
AARS2_METAP2	AARS2	METAP2	K562, Jurkat	Horlbeck et al.
AARS2_MRPS14	AARS2	MRPS14	K562, Jurkat	Horlbeck et al.
AARS2_NAMPT	AARS2	NAMPT	K562, Jurkat	Horlbeck et al.
AARS2_NAT10	AARS2	NAT10	K562, Jurkat	Horlbeck et al.
AARS2_NCBP1	AARS2	NCBP1	K562, Jurkat	Horlbeck et al.
AARS2_NDUFA2	AARS2	NDUFA2	K562, Jurkat	Horlbeck et al.
AARS2_NOC2L	AARS2	NOC2L	K562, Jurkat	Horlbeck et al.
AARS2_OPA1	AARS2	OPA1	K562, Jurkat	Horlbeck et al.
AARS2_PGD	AARS2	PGD	K562, Jurkat	Horlbeck et al.
AARS2_PGK1	AARS2	PGK1	K562, Jurkat	Horlbeck et al.
AARS2_PMF1	AARS2	PMF1	K562, Jurkat	Horlbeck et al.
AARS2_PNISR	AARS2	PNISR	K562, Jurkat	Horlbeck et al.
AARS2_PNN	AARS2	PNN	K562, Jurkat	Horlbeck et al.
AARS2_POLD1	AARS2	POLD1	K562, Jurkat	Horlbeck et al.
AARS2_PPP2R1A	AARS2	PPP2R1A	K562, Jurkat	Horlbeck et al.
AARS2_PPWD1	AARS2	PPWD1	K562, Jurkat	Horlbeck et al.
AARS2_PRIM2	AARS2	PRIM2	K562, Jurkat	Horlbeck et al.
AARS2_PRMT5	AARS2	PRMT5	K562, Jurkat	Horlbeck et al.
AARS2_PSMC1	AARS2	PSMC1	K562, Jurkat	Horlbeck et al.
AARS2_PSMC2	AARS2	PSMC2	K562, Jurkat	Horlbeck et al.
AARS2_PSMD4	AARS2	PSMD4	K562, Jurkat	Horlbeck et al.
AARS2_PTTG1	AARS2	PTTG1	K562, Jurkat	Horlbeck et al.
AARS2_PWP1	AARS2	PWP1	K562, Jurkat	Horlbeck et al.
AARS2_RAD51	AARS2	RAD51	K562, Jurkat	Horlbeck et al.
AARS2_RAE1	AARS2	RAE1	K562, Jurkat	Horlbeck et al.
AARS2_RBM17	AARS2	RBM17	K562, Jurkat	Horlbeck et al.
AARS2_RBM25	AARS2	RBM25	K562, Jurkat	Horlbeck et al.
AARS2_RFC4	AARS2	RFC4	K562, Jurkat	Horlbeck et al.
AARS2_RFC5	AARS2	RFC5	K562, Jurkat	Horlbeck et al.
AARS2_RNGTT	AARS2	RNGTT	K562, Jurkat	Horlbeck et al.
AARS2_ROMO1	AARS2	ROMO1	K562, Jurkat	Horlbeck et al.
AARS2_RPL27	AARS2	RPL27	K562, Jurkat	Horlbeck et al.
AARS2_RPLP2	AARS2	RPLP2	K562, Jurkat	Horlbeck et al.
AARS2_RPP38	AARS2	RPP38	K562, Jurkat	Horlbeck et al.
AARS2_RPS27A	AARS2	RPS27A	K562, Jurkat	Horlbeck et al.
AARS2_SLC7A6OS	AARS2	SLC7A6OS	K562, Jurkat	Horlbeck et al.
AARS2_SMC5	AARS2	SMC5	K562, Jurkat	Horlbeck et al.
AARS2_SNRPB	AARS2	SNRPB	K562, Jurkat	Horlbeck et al.
AARS2_SNRPC	AARS2	SNRPC	K562, Jurkat	Horlbeck et al.
AARS2_SPAG7	AARS2	SPAG7	K562, Jurkat	Horlbeck et al.
AARS2_TAF1	AARS2	TAF1	K562, Jurkat	Horlbeck et al.
AARS2_TAF1A	AARS2	TAF1A	K562, Jurkat	Horlbeck et al.
AARS2_TAF2	AARS2	TAF2	K562, Jurkat	Horlbeck et al.
AARS2_TCF25	AARS2	TCF25	K562, Jurkat	Horlbeck et al.
AARS2_TOMM22	AARS2	TOMM22	K562, Jurkat	Horlbeck et al.
AARS2_TRNAU1AP	AARS2	TRNAU1AP	K562, Jurkat	Horlbeck et al.
AARS2_TRRAP	AARS2	TRRAP	K562, Jurkat	Horlbeck et al.
AARS2_TTC4	AARS2	TTC4	K562, Jurkat	Horlbeck et al.
AARS2_UMPS	AARS2	UMPS	K562, Jurkat	Horlbeck et al.
AARS2_VPS29	AARS2	VPS29	K562, Jurkat	Horlbeck et al.
AARS2_XPO1	AARS2	XPO1	K562, Jurkat	Horlbeck et al.
AARS2_ZNF511	AARS2	ZNF511	K562, Jurkat	Horlbeck et al.
AATF_AATF	AATF	AATF	K562, Jurkat	Horlbeck et al.
AATF_AFG3L2	AATF	AFG3L2	K562, Jurkat	Horlbeck et al.
AATF_BUB3	AATF	BUB3	K562, Jurkat	Horlbeck et al.
AATF_CDC23	AATF	CDC23	K562, Jurkat	Horlbeck et al.
AATF_CDC40	AATF	CDC40	K562, Jurkat	Horlbeck et al.
AATF_CENPK	AATF	CENPK	K562, Jurkat	Horlbeck et al.
AATF_CENPW	AATF	CENPW	K562, Jurkat	Horlbeck et al.
AATF_CEP192	AATF	CEP192	K562, Jurkat	Horlbeck et al.
AATF_CHMP2A	AATF	CHMP2A	K562, Jurkat	Horlbeck et al.
AATF_CIRH1A	AATF	CIRH1A	K562, Jurkat	Horlbeck et al.
AATF_COPS4	AATF	COPS4	K562, Jurkat	Horlbeck et al.
AATF_DDX18	AATF	DDX18	K562, Jurkat	Horlbeck et al.
AATF_DDX46	AATF	DDX46	K562, Jurkat	Horlbeck et al.
AATF_DHX37	AATF	DHX37	K562, Jurkat	Horlbeck et al.
AATF_DNTTIP2	AATF	DNTTIP2	K562, Jurkat	Horlbeck et al.
AATF_EIF4G1	AATF	EIF4G1	K562, Jurkat	Horlbeck et al.
AATF_EMG1	AATF	EMG1	K562, Jurkat	Horlbeck et al.
AATF_EXOSC4	AATF	EXOSC4	K562, Jurkat	Horlbeck et al.
AATF_FAM208A	AATF	FAM208A	K562, Jurkat	Horlbeck et al.
AATF_FARSA	AATF	FARSA	K562, Jurkat	Horlbeck et al.
AATF_GNL3L	AATF	GNL3L	K562, Jurkat	Horlbeck et al.
AATF_GPN3	AATF	GPN3	K562, Jurkat	Horlbeck et al.
AATF_HCCS	AATF	HCCS	K562, Jurkat	Horlbeck et al.
AATF_INTS5	AATF	INTS5	K562, Jurkat	Horlbeck et al.
AATF_KIAA1731	AATF	KIAA1731	K562, Jurkat	Horlbeck et al.
AATF_LEO1	AATF	LEO1	K562, Jurkat	Horlbeck et al.
AATF_MASTL	AATF	MASTL	K562, Jurkat	Horlbeck et al.
AATF_MED28	AATF	MED28	K562, Jurkat	Horlbeck et al.
AATF_MRPL18	AATF	MRPL18	K562, Jurkat	Horlbeck et al.
AATF_MRPL27	AATF	MRPL27	K562, Jurkat	Horlbeck et al.
AATF_MRPL33	AATF	MRPL33	K562, Jurkat	Horlbeck et al.
AATF_MRPS18B	AATF	MRPS18B	K562, Jurkat	Horlbeck et al.
AATF_MRPS27	AATF	MRPS27	K562, Jurkat	Horlbeck et al.
AATF_NDUFB4	AATF	NDUFB4	K562, Jurkat	Horlbeck et al.
AATF_NOL10	AATF	NOL10	K562, Jurkat	Horlbeck et al.
AATF_OPA1	AATF	OPA1	K562, Jurkat	Horlbeck et al.
AATF_PAXBP1	AATF	PAXBP1	K562, Jurkat	Horlbeck et al.
AATF_PITRM1	AATF	PITRM1	K562, Jurkat	Horlbeck et al.
AATF_PPP2R1A	AATF	PPP2R1A	K562, Jurkat	Horlbeck et al.
AATF_PSPH	AATF	PSPH	K562, Jurkat	Horlbeck et al.
AATF_PTTG1	AATF	PTTG1	K562, Jurkat	Horlbeck et al.
AATF_RPL5	AATF	RPL5	K562, Jurkat	Horlbeck et al.
AATF_RPP30	AATF	RPP30	K562, Jurkat	Horlbeck et al.
AATF_RPP38	AATF	RPP38	K562, Jurkat	Horlbeck et al.
AATF_SFXN1	AATF	SFXN1	K562, Jurkat	Horlbeck et al.
AATF_SKA3	AATF	SKA3	K562, Jurkat	Horlbeck et al.
AATF_SRFBP1	AATF	SRFBP1	K562, Jurkat	Horlbeck et al.
AATF_UQCRB	AATF	UQCRB	K562, Jurkat	Horlbeck et al.
AATF_WDR36	AATF	WDR36	K562, Jurkat	Horlbeck et al.
AATF_ZCCHC9	AATF	ZCCHC9	K562, Jurkat	Horlbeck et al.
AATF_ZNHIT6	AATF	ZNHIT6	K562, Jurkat	Horlbeck et al.
AATF_ZWINT	AATF	ZWINT	K562, Jurkat	Horlbeck et al.
ABCB7_ATP5A1	ABCB7	ATP5A1	K562, Jurkat	Horlbeck et al.
ABCB7_ATP5F1	ABCB7	ATP5F1	K562, Jurkat	Horlbeck et al.
ABCB7_BNIP1	ABCB7	BNIP1	K562, Jurkat	Horlbeck et al.
ABCB7_C14orf2	ABCB7	C14orf2	K562, Jurkat	Horlbeck et al.
ABCB7_CCDC84	ABCB7	CCDC84	K562, Jurkat	Horlbeck et al.
ABCB7_CHMP2A	ABCB7	CHMP2A	K562, Jurkat	Horlbeck et al.
ABCB7_CMAS	ABCB7	CMAS	K562, Jurkat	Horlbeck et al.
ABCB7_COX5A	ABCB7	COX5A	K562, Jurkat	Horlbeck et al.
ABCB7_CSTF3	ABCB7	CSTF3	K562, Jurkat	Horlbeck et al.
ABCB7_DAP3	ABCB7	DAP3	K562, Jurkat	Horlbeck et al.
ABCB7_DCTN4	ABCB7	DCTN4	K562, Jurkat	Horlbeck et al.
ABCB7_EIF3C	ABCB7	EIF3C	K562, Jurkat	Horlbeck et al.
ABCB7_EIF4G1	ABCB7	EIF4G1	K562, Jurkat	Horlbeck et al.
ABCB7_FAM208A	ABCB7	FAM208A	K562, Jurkat	Horlbeck et al.
ABCB7_FAM50A	ABCB7	FAM50A	K562, Jurkat	Horlbeck et al.
ABCB7_FBXO28	ABCB7	FBXO28	K562, Jurkat	Horlbeck et al.
ABCB7_GFER	ABCB7	GFER	K562, Jurkat	Horlbeck et al.
ABCB7_GNL2	ABCB7	GNL2	K562, Jurkat	Horlbeck et al.
ABCB7_HSCB	ABCB7	HSCB	K562, Jurkat	Horlbeck et al.
ABCB7_KIAA1731	ABCB7	KIAA1731	K562, Jurkat	Horlbeck et al.
ABCB7_LARS	ABCB7	LARS	K562, Jurkat	Horlbeck et al.
ABCB7_LARS2	ABCB7	LARS2	K562, Jurkat	Horlbeck et al.
ABCB7_LONP1	ABCB7	LONP1	K562, Jurkat	Horlbeck et al.
ABCB7_MAPKAP1	ABCB7	MAPKAP1	K562, Jurkat	Horlbeck et al.
ABCB7_MASTL	ABCB7	MASTL	K562, Jurkat	Horlbeck et al.
ABCB7_MED17	ABCB7	MED17	K562, Jurkat	Horlbeck et al.
ABCB7_MED23	ABCB7	MED23	K562, Jurkat	Horlbeck et al.
ABCB7_MED24	ABCB7	MED24	K562, Jurkat	Horlbeck et al.
ABCB7_MFAP1	ABCB7	MFAP1	K562, Jurkat	Horlbeck et al.
ABCB7_MRPL13	ABCB7	MRPL13	K562, Jurkat	Horlbeck et al.
ABCB7_MRPL16	ABCB7	MRPL16	K562, Jurkat	Horlbeck et al.
ABCB7_MRPL18	ABCB7	MRPL18	K562, Jurkat	Horlbeck et al.
ABCB7_MRPL19	ABCB7	MRPL19	K562, Jurkat	Horlbeck et al.
ABCB7_MRPL22	ABCB7	MRPL22	K562, Jurkat	Horlbeck et al.
ABCB7_MRPL27	ABCB7	MRPL27	K562, Jurkat	Horlbeck et al.
ABCB7_MRPL32	ABCB7	MRPL32	K562, Jurkat	Horlbeck et al.
ABCB7_MRPL33	ABCB7	MRPL33	K562, Jurkat	Horlbeck et al.
ABCB7_MRPL37	ABCB7	MRPL37	K562, Jurkat	Horlbeck et al.
ABCB7_MRPL46	ABCB7	MRPL46	K562, Jurkat	Horlbeck et al.
ABCB7_MRPS11	ABCB7	MRPS11	K562, Jurkat	Horlbeck et al.
ABCB7_MRPS21	ABCB7	MRPS21	K562, Jurkat	Horlbeck et al.
ABCB7_MRPS25	ABCB7	MRPS25	K562, Jurkat	Horlbeck et al.
ABCB7_MRPS27	ABCB7	MRPS27	K562, Jurkat	Horlbeck et al.
ABCB7_MRPS35	ABCB7	MRPS35	K562, Jurkat	Horlbeck et al.
ABCB7_MTBP	ABCB7	MTBP	K562, Jurkat	Horlbeck et al.
ABCB7_MTERFD1	ABCB7	MTERFD1	K562, Jurkat	Horlbeck et al.
ABCB7_NDUFA8	ABCB7	NDUFA8	K562, Jurkat	Horlbeck et al.
ABCB7_NDUFA9	ABCB7	NDUFA9	K562, Jurkat	Horlbeck et al.
ABCB7_NEMF	ABCB7	NEMF	K562, Jurkat	Horlbeck et al.
ABCB7_NOC2L	ABCB7	NOC2L	K562, Jurkat	Horlbeck et al.
ABCB7_NUBP1	ABCB7	NUBP1	K562, Jurkat	Horlbeck et al.
ABCB7_OPA1	ABCB7	OPA1	K562, Jurkat	Horlbeck et al.
ABCB7_ORAOV1	ABCB7	ORAOV1	K562, Jurkat	Horlbeck et al.
ABCB7_PAXBP1	ABCB7	PAXBP1	K562, Jurkat	Horlbeck et al.
ABCB7_PDSS2	ABCB7	PDSS2	K562, Jurkat	Horlbeck et al.
ABCB7_PET112	ABCB7	PET112	K562, Jurkat	Horlbeck et al.
ABCB7_PITRM1	ABCB7	PITRM1	K562, Jurkat	Horlbeck et al.
ABCB7_PMF1	ABCB7	PMF1	K562, Jurkat	Horlbeck et al.
ABCB7_POLE	ABCB7	POLE	K562, Jurkat	Horlbeck et al.
ABCB7_PPAT	ABCB7	PPAT	K562, Jurkat	Horlbeck et al.
ABCB7_PSMC1	ABCB7	PSMC1	K562, Jurkat	Horlbeck et al.
ABCB7_PSMD6	ABCB7	PSMD6	K562, Jurkat	Horlbeck et al.
ABCB7_RBM25	ABCB7	RBM25	K562, Jurkat	Horlbeck et al.
ABCB7_RFC5	ABCB7	RFC5	K562, Jurkat	Horlbeck et al.
ABCB7_RNGTT	ABCB7	RNGTT	K562, Jurkat	Horlbeck et al.
ABCB7_RPL32	ABCB7	RPL32	K562, Jurkat	Horlbeck et al.
ABCB7_RRM1	ABCB7	RRM1	K562, Jurkat	Horlbeck et al.
ABCB7_SKIV2L2	ABCB7	SKIV2L2	K562, Jurkat	Horlbeck et al.
ABCB7_SMNDC1	ABCB7	SMNDC1	K562, Jurkat	Horlbeck et al.
ABCB7_SPAG7	ABCB7	SPAG7	K562, Jurkat	Horlbeck et al.
ABCB7_SSBP1	ABCB7	SSBP1	K562, Jurkat	Horlbeck et al.
ABCB7_SYVN1	ABCB7	SYVN1	K562, Jurkat	Horlbeck et al.
ABCB7_TAF1	ABCB7	TAF1	K562, Jurkat	Horlbeck et al.
ABCB7_TCF25	ABCB7	TCF25	K562, Jurkat	Horlbeck et al.
ABCB7_TFB1M	ABCB7	TFB1M	K562, Jurkat	Horlbeck et al.
ABCB7_TIPIN	ABCB7	TIPIN	K562, Jurkat	Horlbeck et al.
ABCB7_TMEM261	ABCB7	TMEM261	K562, Jurkat	Horlbeck et al.
ABCB7_TUBB	ABCB7	TUBB	K562, Jurkat	Horlbeck et al.
ABCB7_UBA2	ABCB7	UBA2	K562, Jurkat	Horlbeck et al.
ABCB7_WDR7	ABCB7	WDR7	K562, Jurkat	Horlbeck et al.
ABCB7_YTHDC1	ABCB7	YTHDC1	K562, Jurkat	Horlbeck et al.
ABCB7_ZMAT5	ABCB7	ZMAT5	K562, Jurkat	Horlbeck et al.
ABCB7_ZNF830	ABCB7	ZNF830	K562, Jurkat	Horlbeck et al.
ABL1_RPS6KB1	ABL1	RPS6KB1	A549	Shen et al.
AC002398.9_PSENEN	AC002398.9	PSENEN	RPE	Thompson et al.
ACLY_BCL2L1	ACLY	BCL2L1	Meljuso, OVCAR8	DeWeirdt et al.
ACTL6A_ACTL6A	ACTL6A	ACTL6A	K562, Jurkat	Horlbeck et al.
ACTL6A_ADAT2	ACTL6A	ADAT2	K562, Jurkat	Horlbeck et al.
ACTL6A_AFG3L2	ACTL6A	AFG3L2	K562, Jurkat	Horlbeck et al.
ACTL6A_ARIH1	ACTL6A	ARIH1	K562, Jurkat	Horlbeck et al.
ACTL6A_ARL2	ACTL6A	ARL2	K562, Jurkat	Horlbeck et al.
ACTL6A_ATP5A1	ACTL6A	ATP5A1	K562, Jurkat	Horlbeck et al.
ACTL6A_ATP5F1	ACTL6A	ATP5F1	K562, Jurkat	Horlbeck et al.
ACTL6A_AURKA	ACTL6A	AURKA	K562, Jurkat	Horlbeck et al.
ACTL6A_BOD1L1	ACTL6A	BOD1L1	K562, Jurkat	Horlbeck et al.
ACTL6A_BUB3	ACTL6A	BUB3	K562, Jurkat	Horlbeck et al.
ACTL6A_C14orf2	ACTL6A	C14orf2	K562, Jurkat	Horlbeck et al.
ACTL6A_CAMLG	ACTL6A	CAMLG	K562, Jurkat	Horlbeck et al.
ACTL6A_CARS2	ACTL6A	CARS2	K562, Jurkat	Horlbeck et al.
ACTL6A_CCDC84	ACTL6A	CCDC84	K562, Jurkat	Horlbeck et al.
ACTL6A_CDC23	ACTL6A	CDC23	K562, Jurkat	Horlbeck et al.
ACTL6A_CDK12	ACTL6A	CDK12	K562, Jurkat	Horlbeck et al.
ACTL6A_CENPK	ACTL6A	CENPK	K562, Jurkat	Horlbeck et al.
ACTL6A_CENPM	ACTL6A	CENPM	K562, Jurkat	Horlbeck et al.
ACTL6A_CENPP	ACTL6A	CENPP	K562, Jurkat	Horlbeck et al.
ACTL6A_CENPW	ACTL6A	CENPW	K562, Jurkat	Horlbeck et al.
ACTL6A_CHMP2A	ACTL6A	CHMP2A	K562, Jurkat	Horlbeck et al.
ACTL6A_COQ2	ACTL6A	COQ2	K562, Jurkat	Horlbeck et al.
ACTL6A_COX5A	ACTL6A	COX5A	K562, Jurkat	Horlbeck et al.
ACTL6A_COX7C	ACTL6A	COX7C	K562, Jurkat	Horlbeck et al.
ACTL6A_DHODH	ACTL6A	DHODH	K562, Jurkat	Horlbeck et al.
ACTL6A_EEF1G	ACTL6A	EEF1G	K562, Jurkat	Horlbeck et al.
ACTL6A_EIF3C	ACTL6A	EIF3C	K562, Jurkat	Horlbeck et al.
ACTL6A_EIF4G1	ACTL6A	EIF4G1	K562, Jurkat	Horlbeck et al.
ACTL6A_EIF6	ACTL6A	EIF6	K562, Jurkat	Horlbeck et al.
ACTL6A_EMC1	ACTL6A	EMC1	K562, Jurkat	Horlbeck et al.
ACTL6A_FAM208A	ACTL6A	FAM208A	K562, Jurkat	Horlbeck et al.
ACTL6A_FAM50A	ACTL6A	FAM50A	K562, Jurkat	Horlbeck et al.
ACTL6A_FARSA	ACTL6A	FARSA	K562, Jurkat	Horlbeck et al.
ACTL6A_FH	ACTL6A	FH	K562, Jurkat	Horlbeck et al.
ACTL6A_GNL3L	ACTL6A	GNL3L	K562, Jurkat	Horlbeck et al.
ACTL6A_GTF2H4	ACTL6A	GTF2H4	K562, Jurkat	Horlbeck et al.
ACTL6A_IMPDH2	ACTL6A	IMPDH2	K562, Jurkat	Horlbeck et al.
ACTL6A_KIAA1731	ACTL6A	KIAA1731	K562, Jurkat	Horlbeck et al.
ACTL6A_LARS2	ACTL6A	LARS2	K562, Jurkat	Horlbeck et al.
ACTL6A_LEO1	ACTL6A	LEO1	K562, Jurkat	Horlbeck et al.
ACTL6A_MED23	ACTL6A	MED23	K562, Jurkat	Horlbeck et al.
ACTL6A_METAP2	ACTL6A	METAP2	K562, Jurkat	Horlbeck et al.
ACTL6A_MINOS1-NBL1	ACTL6A	MINOS1-NBL1	K562, Jurkat	Horlbeck et al.
ACTL6A_MPHOSPH6	ACTL6A	MPHOSPH6	K562, Jurkat	Horlbeck et al.
ACTL6A_MRP63	ACTL6A	MRP63	K562, Jurkat	Horlbeck et al.
ACTL6A_MRPL10	ACTL6A	MRPL10	K562, Jurkat	Horlbeck et al.
ACTL6A_MRPL18	ACTL6A	MRPL18	K562, Jurkat	Horlbeck et al.
ACTL6A_MRPL22	ACTL6A	MRPL22	K562, Jurkat	Horlbeck et al.
ACTL6A_MRPL24	ACTL6A	MRPL24	K562, Jurkat	Horlbeck et al.
ACTL6A_MRPL27	ACTL6A	MRPL27	K562, Jurkat	Horlbeck et al.
ACTL6A_MRPL33	ACTL6A	MRPL33	K562, Jurkat	Horlbeck et al.
ACTL6A_MRPL37	ACTL6A	MRPL37	K562, Jurkat	Horlbeck et al.
ACTL6A_MRPL39	ACTL6A	MRPL39	K562, Jurkat	Horlbeck et al.
ACTL6A_MRPL42	ACTL6A	MRPL42	K562, Jurkat	Horlbeck et al.
ACTL6A_MRPL43	ACTL6A	MRPL43	K562, Jurkat	Horlbeck et al.
ACTL6A_MRPS10	ACTL6A	MRPS10	K562, Jurkat	Horlbeck et al.
ACTL6A_MRPS14	ACTL6A	MRPS14	K562, Jurkat	Horlbeck et al.
ACTL6A_MRPS21	ACTL6A	MRPS21	K562, Jurkat	Horlbeck et al.
ACTL6A_MRPS25	ACTL6A	MRPS25	K562, Jurkat	Horlbeck et al.
ACTL6A_MRPS27	ACTL6A	MRPS27	K562, Jurkat	Horlbeck et al.
ACTL6A_MRPS35	ACTL6A	MRPS35	K562, Jurkat	Horlbeck et al.
ACTL6A_MRPS5	ACTL6A	MRPS5	K562, Jurkat	Horlbeck et al.
ACTL6A_MTERFD1	ACTL6A	MTERFD1	K562, Jurkat	Horlbeck et al.
ACTL6A_NDUFA9	ACTL6A	NDUFA9	K562, Jurkat	Horlbeck et al.
ACTL6A_NFYC	ACTL6A	NFYC	K562, Jurkat	Horlbeck et al.
ACTL6A_NOLC1	ACTL6A	NOLC1	K562, Jurkat	Horlbeck et al.
ACTL6A_NSMCE1	ACTL6A	NSMCE1	K562, Jurkat	Horlbeck et al.
ACTL6A_OPA1	ACTL6A	OPA1	K562, Jurkat	Horlbeck et al.
ACTL6A_PDSS2	ACTL6A	PDSS2	K562, Jurkat	Horlbeck et al.
ACTL6A_PET112	ACTL6A	PET112	K562, Jurkat	Horlbeck et al.
ACTL6A_PGD	ACTL6A	PGD	K562, Jurkat	Horlbeck et al.
ACTL6A_PPP2R1A	ACTL6A	PPP2R1A	K562, Jurkat	Horlbeck et al.
ACTL6A_PSPH	ACTL6A	PSPH	K562, Jurkat	Horlbeck et al.
ACTL6A_PTTG1	ACTL6A	PTTG1	K562, Jurkat	Horlbeck et al.
ACTL6A_PWP1	ACTL6A	PWP1	K562, Jurkat	Horlbeck et al.
ACTL6A_RBBP8	ACTL6A	RBBP8	K562, Jurkat	Horlbeck et al.
ACTL6A_RNGTT	ACTL6A	RNGTT	K562, Jurkat	Horlbeck et al.
ACTL6A_RPA3	ACTL6A	RPA3	K562, Jurkat	Horlbeck et al.
ACTL6A_RPL10	ACTL6A	RPL10	K562, Jurkat	Horlbeck et al.
ACTL6A_RPL36A	ACTL6A	RPL36A	K562, Jurkat	Horlbeck et al.
ACTL6A_RPLP1	ACTL6A	RPLP1	K562, Jurkat	Horlbeck et al.
ACTL6A_RPS27A	ACTL6A	RPS27A	K562, Jurkat	Horlbeck et al.
ACTL6A_SDHC	ACTL6A	SDHC	K562, Jurkat	Horlbeck et al.
ACTL6A_SEH1L	ACTL6A	SEH1L	K562, Jurkat	Horlbeck et al.
ACTL6A_SRFBP1	ACTL6A	SRFBP1	K562, Jurkat	Horlbeck et al.
ACTL6A_SSB	ACTL6A	SSB	K562, Jurkat	Horlbeck et al.
ACTL6A_SSBP1	ACTL6A	SSBP1	K562, Jurkat	Horlbeck et al.
ACTL6A_TRMT5	ACTL6A	TRMT5	K562, Jurkat	Horlbeck et al.
ACTL6A_TUBGCP5	ACTL6A	TUBGCP5	K562, Jurkat	Horlbeck et al.
ACTL6A_UBA3	ACTL6A	UBA3	K562, Jurkat	Horlbeck et al.
ACTL6A_UMPS	ACTL6A	UMPS	K562, Jurkat	Horlbeck et al.
ACTL6A_VPS29	ACTL6A	VPS29	K562, Jurkat	Horlbeck et al.
ACTL6A_WDR61	ACTL6A	WDR61	K562, Jurkat	Horlbeck et al.
ACTL6A_ZMAT5	ACTL6A	ZMAT5	K562, Jurkat	Horlbeck et al.
ACTL6A_ZWINT	ACTL6A	ZWINT	K562, Jurkat	Horlbeck et al.
ACTR10_ACTR10	ACTR10	ACTR10	K562, Jurkat	Horlbeck et al.
ACTR10_ADAT2	ACTR10	ADAT2	K562, Jurkat	Horlbeck et al.
ACTR10_ARL2	ACTR10	ARL2	K562, Jurkat	Horlbeck et al.
ACTR10_AURKA	ACTR10	AURKA	K562, Jurkat	Horlbeck et al.
ACTR10_BOD1L1	ACTR10	BOD1L1	K562, Jurkat	Horlbeck et al.
ACTR10_BUB3	ACTR10	BUB3	K562, Jurkat	Horlbeck et al.
ACTR10_C6orf203	ACTR10	C6orf203	K562, Jurkat	Horlbeck et al.
ACTR10_CCNK	ACTR10	CCNK	K562, Jurkat	Horlbeck et al.
ACTR10_CDC27	ACTR10	CDC27	K562, Jurkat	Horlbeck et al.
ACTR10_CDK1	ACTR10	CDK1	K562, Jurkat	Horlbeck et al.
ACTR10_CDK12	ACTR10	CDK12	K562, Jurkat	Horlbeck et al.
ACTR10_CENPK	ACTR10	CENPK	K562, Jurkat	Horlbeck et al.
ACTR10_CENPM	ACTR10	CENPM	K562, Jurkat	Horlbeck et al.
ACTR10_CENPP	ACTR10	CENPP	K562, Jurkat	Horlbeck et al.
ACTR10_CENPW	ACTR10	CENPW	K562, Jurkat	Horlbeck et al.
ACTR10_CEP152	ACTR10	CEP152	K562, Jurkat	Horlbeck et al.
ACTR10_CEP192	ACTR10	CEP192	K562, Jurkat	Horlbeck et al.
ACTR10_CMAS	ACTR10	CMAS	K562, Jurkat	Horlbeck et al.
ACTR10_COPS4	ACTR10	COPS4	K562, Jurkat	Horlbeck et al.
ACTR10_DCTN4	ACTR10	DCTN4	K562, Jurkat	Horlbeck et al.
ACTR10_DHX37	ACTR10	DHX37	K562, Jurkat	Horlbeck et al.
ACTR10_DYNC1H1	ACTR10	DYNC1H1	K562, Jurkat	Horlbeck et al.
ACTR10_EBNA1BP2	ACTR10	EBNA1BP2	K562, Jurkat	Horlbeck et al.
ACTR10_EIF3H	ACTR10	EIF3H	K562, Jurkat	Horlbeck et al.
ACTR10_EIF3M	ACTR10	EIF3M	K562, Jurkat	Horlbeck et al.
ACTR10_EIF5B	ACTR10	EIF5B	K562, Jurkat	Horlbeck et al.
ACTR10_EIF6	ACTR10	EIF6	K562, Jurkat	Horlbeck et al.
ACTR10_FAM208A	ACTR10	FAM208A	K562, Jurkat	Horlbeck et al.
ACTR10_FH	ACTR10	FH	K562, Jurkat	Horlbeck et al.
ACTR10_GNL2	ACTR10	GNL2	K562, Jurkat	Horlbeck et al.
ACTR10_GNL3L	ACTR10	GNL3L	K562, Jurkat	Horlbeck et al.
ACTR10_GNPAT	ACTR10	GNPAT	K562, Jurkat	Horlbeck et al.
ACTR10_GTF3C3	ACTR10	GTF3C3	K562, Jurkat	Horlbeck et al.
ACTR10_HUS1	ACTR10	HUS1	K562, Jurkat	Horlbeck et al.
ACTR10_ICT1	ACTR10	ICT1	K562, Jurkat	Horlbeck et al.
ACTR10_INTS3	ACTR10	INTS3	K562, Jurkat	Horlbeck et al.
ACTR10_KIAA1731	ACTR10	KIAA1731	K562, Jurkat	Horlbeck et al.
ACTR10_LARS	ACTR10	LARS	K562, Jurkat	Horlbeck et al.
ACTR10_LEO1	ACTR10	LEO1	K562, Jurkat	Horlbeck et al.
ACTR10_Ltn1	ACTR10	Ltn1	K562, Jurkat	Horlbeck et al.
ACTR10_MAX	ACTR10	MAX	K562, Jurkat	Horlbeck et al.
ACTR10_MED24	ACTR10	MED24	K562, Jurkat	Horlbeck et al.
ACTR10_MINOS1-NBL1	ACTR10	MINOS1-NBL1	K562, Jurkat	Horlbeck et al.
ACTR10_MPHOSPH6	ACTR10	MPHOSPH6	K562, Jurkat	Horlbeck et al.
ACTR10_MRPL27	ACTR10	MRPL27	K562, Jurkat	Horlbeck et al.
ACTR10_MRPL3	ACTR10	MRPL3	K562, Jurkat	Horlbeck et al.
ACTR10_MTERFD1	ACTR10	MTERFD1	K562, Jurkat	Horlbeck et al.
ACTR10_MTOR	ACTR10	MTOR	K562, Jurkat	Horlbeck et al.
ACTR10_NAT10	ACTR10	NAT10	K562, Jurkat	Horlbeck et al.
ACTR10_NCBP1	ACTR10	NCBP1	K562, Jurkat	Horlbeck et al.
ACTR10_NIP7	ACTR10	NIP7	K562, Jurkat	Horlbeck et al.
ACTR10_NOC2L	ACTR10	NOC2L	K562, Jurkat	Horlbeck et al.
ACTR10_NOL9	ACTR10	NOL9	K562, Jurkat	Horlbeck et al.
ACTR10_NOLC1	ACTR10	NOLC1	K562, Jurkat	Horlbeck et al.
ACTR10_NUBP1	ACTR10	NUBP1	K562, Jurkat	Horlbeck et al.
ACTR10_NUDC	ACTR10	NUDC	K562, Jurkat	Horlbeck et al.
ACTR10_NUP43	ACTR10	NUP43	K562, Jurkat	Horlbeck et al.
ACTR10_NUP54	ACTR10	NUP54	K562, Jurkat	Horlbeck et al.
ACTR10_PDRG1	ACTR10	PDRG1	K562, Jurkat	Horlbeck et al.
ACTR10_PGK1	ACTR10	PGK1	K562, Jurkat	Horlbeck et al.
ACTR10_POLN	ACTR10	POLN	K562, Jurkat	Horlbeck et al.
ACTR10_PPIE	ACTR10	PPIE	K562, Jurkat	Horlbeck et al.
ACTR10_PPP2R1A	ACTR10	PPP2R1A	K562, Jurkat	Horlbeck et al.
ACTR10_PRIM2	ACTR10	PRIM2	K562, Jurkat	Horlbeck et al.
ACTR10_PSPH	ACTR10	PSPH	K562, Jurkat	Horlbeck et al.
ACTR10_PWP1	ACTR10	PWP1	K562, Jurkat	Horlbeck et al.
ACTR10_RAE1	ACTR10	RAE1	K562, Jurkat	Horlbeck et al.
ACTR10_RBFA	ACTR10	RBFA	K562, Jurkat	Horlbeck et al.
ACTR10_RPL10	ACTR10	RPL10	K562, Jurkat	Horlbeck et al.
ACTR10_RPL28	ACTR10	RPL28	K562, Jurkat	Horlbeck et al.
ACTR10_RPL36A	ACTR10	RPL36A	K562, Jurkat	Horlbeck et al.
ACTR10_RPLP1	ACTR10	RPLP1	K562, Jurkat	Horlbeck et al.
ACTR10_RPLP2	ACTR10	RPLP2	K562, Jurkat	Horlbeck et al.
ACTR10_RPP38	ACTR10	RPP38	K562, Jurkat	Horlbeck et al.
ACTR10_RPS27A	ACTR10	RPS27A	K562, Jurkat	Horlbeck et al.
ACTR10_RTF1	ACTR10	RTF1	K562, Jurkat	Horlbeck et al.
ACTR10_SKA3	ACTR10	SKA3	K562, Jurkat	Horlbeck et al.
ACTR10_SMNDC1	ACTR10	SMNDC1	K562, Jurkat	Horlbeck et al.
ACTR10_SRFBP1	ACTR10	SRFBP1	K562, Jurkat	Horlbeck et al.
ACTR10_SSB	ACTR10	SSB	K562, Jurkat	Horlbeck et al.
ACTR10_TAF1	ACTR10	TAF1	K562, Jurkat	Horlbeck et al.
ACTR10_TAF1A	ACTR10	TAF1A	K562, Jurkat	Horlbeck et al.
ACTR10_TAF2	ACTR10	TAF2	K562, Jurkat	Horlbeck et al.
ACTR10_TCOF1	ACTR10	TCOF1	K562, Jurkat	Horlbeck et al.
ACTR10_TRA2B	ACTR10	TRA2B	K562, Jurkat	Horlbeck et al.
ACTR10_TTC4	ACTR10	TTC4	K562, Jurkat	Horlbeck et al.
ACTR10_TUBB	ACTR10	TUBB	K562, Jurkat	Horlbeck et al.
ACTR10_TUBGCP5	ACTR10	TUBGCP5	K562, Jurkat	Horlbeck et al.
ACTR10_WARS2	ACTR10	WARS2	K562, Jurkat	Horlbeck et al.
ACTR10_XRN2	ACTR10	XRN2	K562, Jurkat	Horlbeck et al.
ACTR10_ZMAT2	ACTR10	ZMAT2	K562, Jurkat	Horlbeck et al.
ACTR10_ZNF511	ACTR10	ZNF511	K562, Jurkat	Horlbeck et al.
ACTR10_ZNRD1	ACTR10	ZNRD1	K562, Jurkat	Horlbeck et al.
ACTR1A_MCL1	ACTR1A	MCL1	Meljuso, OVCAR8	DeWeirdt et al.
ADA_CHEK1	ADA	CHEK1	HeLa	Shen et al.
ADAT2_AFG3L2	ADAT2	AFG3L2	K562, Jurkat	Horlbeck et al.
ADAT2_ARGLU1	ADAT2	ARGLU1	K562, Jurkat	Horlbeck et al.
ADAT2_ARIH1	ADAT2	ARIH1	K562, Jurkat	Horlbeck et al.
ADAT2_ARL2	ADAT2	ARL2	K562, Jurkat	Horlbeck et al.
ADAT2_ASCC3	ADAT2	ASCC3	K562, Jurkat	Horlbeck et al.
ADAT2_ASNA1	ADAT2	ASNA1	K562, Jurkat	Horlbeck et al.
ADAT2_ATP6V1G1	ADAT2	ATP6V1G1	K562, Jurkat	Horlbeck et al.
ADAT2_AURKA	ADAT2	AURKA	K562, Jurkat	Horlbeck et al.
ADAT2_BUB3	ADAT2	BUB3	K562, Jurkat	Horlbeck et al.
ADAT2_C14orf2	ADAT2	C14orf2	K562, Jurkat	Horlbeck et al.
ADAT2_C6orf203	ADAT2	C6orf203	K562, Jurkat	Horlbeck et al.
ADAT2_C9orf114	ADAT2	C9orf114	K562, Jurkat	Horlbeck et al.
ADAT2_CARS	ADAT2	CARS	K562, Jurkat	Horlbeck et al.
ADAT2_CCDC84	ADAT2	CCDC84	K562, Jurkat	Horlbeck et al.
ADAT2_CCNK	ADAT2	CCNK	K562, Jurkat	Horlbeck et al.
ADAT2_CCT8	ADAT2	CCT8	K562, Jurkat	Horlbeck et al.
ADAT2_CDC16	ADAT2	CDC16	K562, Jurkat	Horlbeck et al.
ADAT2_CDC23	ADAT2	CDC23	K562, Jurkat	Horlbeck et al.
ADAT2_CDC26	ADAT2	CDC26	K562, Jurkat	Horlbeck et al.
ADAT2_CDC27	ADAT2	CDC27	K562, Jurkat	Horlbeck et al.
ADAT2_CDK1	ADAT2	CDK1	K562, Jurkat	Horlbeck et al.
ADAT2_CENPK	ADAT2	CENPK	K562, Jurkat	Horlbeck et al.
ADAT2_CENPM	ADAT2	CENPM	K562, Jurkat	Horlbeck et al.
ADAT2_CENPP	ADAT2	CENPP	K562, Jurkat	Horlbeck et al.
ADAT2_CENPW	ADAT2	CENPW	K562, Jurkat	Horlbeck et al.
ADAT2_CEP152	ADAT2	CEP152	K562, Jurkat	Horlbeck et al.
ADAT2_CEP192	ADAT2	CEP192	K562, Jurkat	Horlbeck et al.
ADAT2_CHMP2A	ADAT2	CHMP2A	K562, Jurkat	Horlbeck et al.
ADAT2_CMAS	ADAT2	CMAS	K562, Jurkat	Horlbeck et al.
ADAT2_CNOT1	ADAT2	CNOT1	K562, Jurkat	Horlbeck et al.
ADAT2_COX5A	ADAT2	COX5A	K562, Jurkat	Horlbeck et al.
ADAT2_CSTF3	ADAT2	CSTF3	K562, Jurkat	Horlbeck et al.
ADAT2_DCAF7	ADAT2	DCAF7	K562, Jurkat	Horlbeck et al.
ADAT2_DCTN4	ADAT2	DCTN4	K562, Jurkat	Horlbeck et al.
ADAT2_DDX18	ADAT2	DDX18	K562, Jurkat	Horlbeck et al.
ADAT2_DDX46	ADAT2	DDX46	K562, Jurkat	Horlbeck et al.
ADAT2_DHX37	ADAT2	DHX37	K562, Jurkat	Horlbeck et al.
ADAT2_DNTTIP2	ADAT2	DNTTIP2	K562, Jurkat	Horlbeck et al.
ADAT2_DYNC1H1	ADAT2	DYNC1H1	K562, Jurkat	Horlbeck et al.
ADAT2_EEF1G	ADAT2	EEF1G	K562, Jurkat	Horlbeck et al.
ADAT2_EFR3A	ADAT2	EFR3A	K562, Jurkat	Horlbeck et al.
ADAT2_EIF6	ADAT2	EIF6	K562, Jurkat	Horlbeck et al.
ADAT2_EXOSC4	ADAT2	EXOSC4	K562, Jurkat	Horlbeck et al.
ADAT2_EXOSC6	ADAT2	EXOSC6	K562, Jurkat	Horlbeck et al.
ADAT2_FAM50A	ADAT2	FAM50A	K562, Jurkat	Horlbeck et al.
ADAT2_FH	ADAT2	FH	K562, Jurkat	Horlbeck et al.
ADAT2_GEMIN4	ADAT2	GEMIN4	K562, Jurkat	Horlbeck et al.
ADAT2_GFER	ADAT2	GFER	K562, Jurkat	Horlbeck et al.
ADAT2_GNPAT	ADAT2	GNPAT	K562, Jurkat	Horlbeck et al.
ADAT2_GTPBP4	ADAT2	GTPBP4	K562, Jurkat	Horlbeck et al.
ADAT2_HUS1	ADAT2	HUS1	K562, Jurkat	Horlbeck et al.
ADAT2_IARS	ADAT2	IARS	K562, Jurkat	Horlbeck et al.
ADAT2_INTS3	ADAT2	INTS3	K562, Jurkat	Horlbeck et al.
ADAT2_KCTD10	ADAT2	KCTD10	K562, Jurkat	Horlbeck et al.
ADAT2_LARS	ADAT2	LARS	K562, Jurkat	Horlbeck et al.
ADAT2_MARS	ADAT2	MARS	K562, Jurkat	Horlbeck et al.
ADAT2_MASTL	ADAT2	MASTL	K562, Jurkat	Horlbeck et al.
ADAT2_MCM3	ADAT2	MCM3	K562, Jurkat	Horlbeck et al.
ADAT2_MED14	ADAT2	MED14	K562, Jurkat	Horlbeck et al.
ADAT2_METTL17	ADAT2	METTL17	K562, Jurkat	Horlbeck et al.
ADAT2_MFAP1	ADAT2	MFAP1	K562, Jurkat	Horlbeck et al.
ADAT2_MINOS1	ADAT2	MINOS1	K562, Jurkat	Horlbeck et al.
ADAT2_MINOS1-NBL1	ADAT2	MINOS1-NBL1	K562, Jurkat	Horlbeck et al.
ADAT2_MRPL22	ADAT2	MRPL22	K562, Jurkat	Horlbeck et al.
ADAT2_MRPL27	ADAT2	MRPL27	K562, Jurkat	Horlbeck et al.
ADAT2_MRPL43	ADAT2	MRPL43	K562, Jurkat	Horlbeck et al.
ADAT2_MRPS10	ADAT2	MRPS10	K562, Jurkat	Horlbeck et al.
ADAT2_MRPS14	ADAT2	MRPS14	K562, Jurkat	Horlbeck et al.
ADAT2_MRPS18B	ADAT2	MRPS18B	K562, Jurkat	Horlbeck et al.
ADAT2_MRPS25	ADAT2	MRPS25	K562, Jurkat	Horlbeck et al.
ADAT2_MTHFD2	ADAT2	MTHFD2	K562, Jurkat	Horlbeck et al.
ADAT2_NAA25	ADAT2	NAA25	K562, Jurkat	Horlbeck et al.
ADAT2_NAMPT	ADAT2	NAMPT	K562, Jurkat	Horlbeck et al.
ADAT2_NFYC	ADAT2	NFYC	K562, Jurkat	Horlbeck et al.
ADAT2_NOC2L	ADAT2	NOC2L	K562, Jurkat	Horlbeck et al.
ADAT2_NUBP1	ADAT2	NUBP1	K562, Jurkat	Horlbeck et al.
ADAT2_NUDC	ADAT2	NUDC	K562, Jurkat	Horlbeck et al.
ADAT2_NUP43	ADAT2	NUP43	K562, Jurkat	Horlbeck et al.
ADAT2_NUP54	ADAT2	NUP54	K562, Jurkat	Horlbeck et al.
ADAT2_NUP85	ADAT2	NUP85	K562, Jurkat	Horlbeck et al.
ADAT2_OGFOD1	ADAT2	OGFOD1	K562, Jurkat	Horlbeck et al.
ADAT2_PDRG1	ADAT2	PDRG1	K562, Jurkat	Horlbeck et al.
ADAT2_POLE2	ADAT2	POLE2	K562, Jurkat	Horlbeck et al.
ADAT2_POLN	ADAT2	POLN	K562, Jurkat	Horlbeck et al.
ADAT2_POLR2B	ADAT2	POLR2B	K562, Jurkat	Horlbeck et al.
ADAT2_POLR2K	ADAT2	POLR2K	K562, Jurkat	Horlbeck et al.
ADAT2_POLR3B	ADAT2	POLR3B	K562, Jurkat	Horlbeck et al.
ADAT2_PPAT	ADAT2	PPAT	K562, Jurkat	Horlbeck et al.
ADAT2_PPIE	ADAT2	PPIE	K562, Jurkat	Horlbeck et al.
ADAT2_PRIM2	ADAT2	PRIM2	K562, Jurkat	Horlbeck et al.
ADAT2_PSMD12	ADAT2	PSMD12	K562, Jurkat	Horlbeck et al.
ADAT2_PSPH	ADAT2	PSPH	K562, Jurkat	Horlbeck et al.
ADAT2_PTTG1	ADAT2	PTTG1	K562, Jurkat	Horlbeck et al.
ADAT2_PWP1	ADAT2	PWP1	K562, Jurkat	Horlbeck et al.
ADAT2_QARS	ADAT2	QARS	K562, Jurkat	Horlbeck et al.
ADAT2_RAD51	ADAT2	RAD51	K562, Jurkat	Horlbeck et al.
ADAT2_RBBP8	ADAT2	RBBP8	K562, Jurkat	Horlbeck et al.
ADAT2_RBM25	ADAT2	RBM25	K562, Jurkat	Horlbeck et al.
ADAT2_REXO2	ADAT2	REXO2	K562, Jurkat	Horlbeck et al.
ADAT2_RFC4	ADAT2	RFC4	K562, Jurkat	Horlbeck et al.
ADAT2_RNF20	ADAT2	RNF20	K562, Jurkat	Horlbeck et al.
ADAT2_RNGTT	ADAT2	RNGTT	K562, Jurkat	Horlbeck et al.
ADAT2_RPF2	ADAT2	RPF2	K562, Jurkat	Horlbeck et al.
ADAT2_RPL10	ADAT2	RPL10	K562, Jurkat	Horlbeck et al.
ADAT2_RPL11	ADAT2	RPL11	K562, Jurkat	Horlbeck et al.
ADAT2_RPL23	ADAT2	RPL23	K562, Jurkat	Horlbeck et al.
ADAT2_RPL28	ADAT2	RPL28	K562, Jurkat	Horlbeck et al.
ADAT2_RPL35	ADAT2	RPL35	K562, Jurkat	Horlbeck et al.
ADAT2_RPL36A	ADAT2	RPL36A	K562, Jurkat	Horlbeck et al.
ADAT2_RPLP1	ADAT2	RPLP1	K562, Jurkat	Horlbeck et al.
ADAT2_RPP30	ADAT2	RPP30	K562, Jurkat	Horlbeck et al.
ADAT2_RPP38	ADAT2	RPP38	K562, Jurkat	Horlbeck et al.
ADAT2_RPS28	ADAT2	RPS28	K562, Jurkat	Horlbeck et al.
ADAT2_RRM1	ADAT2	RRM1	K562, Jurkat	Horlbeck et al.
ADAT2_RTF1	ADAT2	RTF1	K562, Jurkat	Horlbeck et al.
ADAT2_SDHC	ADAT2	SDHC	K562, Jurkat	Horlbeck et al.
ADAT2_SEH1L	ADAT2	SEH1L	K562, Jurkat	Horlbeck et al.
ADAT2_SF3B1	ADAT2	SF3B1	K562, Jurkat	Horlbeck et al.
ADAT2_SKA3	ADAT2	SKA3	K562, Jurkat	Horlbeck et al.
ADAT2_SMC5	ADAT2	SMC5	K562, Jurkat	Horlbeck et al.
ADAT2_SMNDC1	ADAT2	SMNDC1	K562, Jurkat	Horlbeck et al.
ADAT2_SSB	ADAT2	SSB	K562, Jurkat	Horlbeck et al.
ADAT2_TAF1A	ADAT2	TAF1A	K562, Jurkat	Horlbeck et al.
ADAT2_TBC1D31	ADAT2	TBC1D31	K562, Jurkat	Horlbeck et al.
ADAT2_TRNAU1AP	ADAT2	TRNAU1AP	K562, Jurkat	Horlbeck et al.
ADAT2_TRPM7	ADAT2	TRPM7	K562, Jurkat	Horlbeck et al.
ADAT2_TSEN2	ADAT2	TSEN2	K562, Jurkat	Horlbeck et al.
ADAT2_TTC4	ADAT2	TTC4	K562, Jurkat	Horlbeck et al.
ADAT2_TUBGCP3	ADAT2	TUBGCP3	K562, Jurkat	Horlbeck et al.
ADAT2_TUBGCP5	ADAT2	TUBGCP5	K562, Jurkat	Horlbeck et al.
ADAT2_UMPS	ADAT2	UMPS	K562, Jurkat	Horlbeck et al.
ADAT2_XPO1	ADAT2	XPO1	K562, Jurkat	Horlbeck et al.
ADAT2_YTHDC1	ADAT2	YTHDC1	K562, Jurkat	Horlbeck et al.
ADAT2_ZMAT5	ADAT2	ZMAT5	K562, Jurkat	Horlbeck et al.
ADAT2_ZNF511	ADAT2	ZNF511	K562, Jurkat	Horlbeck et al.
ADAT2_ZNF598	ADAT2	ZNF598	K562, Jurkat	Horlbeck et al.
ADAT2_ZNF830	ADAT2	ZNF830	K562, Jurkat	Horlbeck et al.
ADSL_MCL1	ADSL	MCL1	Meljuso, OVCAR8	DeWeirdt et al.
AFG3L2_AFG3L2	AFG3L2	AFG3L2	K562, Jurkat	Horlbeck et al.
AFG3L2_ATP5A1	AFG3L2	ATP5A1	K562, Jurkat	Horlbeck et al.
AFG3L2_ATP5F1	AFG3L2	ATP5F1	K562, Jurkat	Horlbeck et al.
AFG3L2_AURKA	AFG3L2	AURKA	K562, Jurkat	Horlbeck et al.
AFG3L2_BUB3	AFG3L2	BUB3	K562, Jurkat	Horlbeck et al.
AFG3L2_C11orf30	AFG3L2	C11orf30	K562, Jurkat	Horlbeck et al.
AFG3L2_C14orf2	AFG3L2	C14orf2	K562, Jurkat	Horlbeck et al.
AFG3L2_CCDC84	AFG3L2	CCDC84	K562, Jurkat	Horlbeck et al.
AFG3L2_CDC27	AFG3L2	CDC27	K562, Jurkat	Horlbeck et al.
AFG3L2_CDC40	AFG3L2	CDC40	K562, Jurkat	Horlbeck et al.
AFG3L2_CENPP	AFG3L2	CENPP	K562, Jurkat	Horlbeck et al.
AFG3L2_CIRH1A	AFG3L2	CIRH1A	K562, Jurkat	Horlbeck et al.
AFG3L2_CMAS	AFG3L2	CMAS	K562, Jurkat	Horlbeck et al.
AFG3L2_COA3	AFG3L2	COA3	K562, Jurkat	Horlbeck et al.
AFG3L2_COPE	AFG3L2	COPE	K562, Jurkat	Horlbeck et al.
AFG3L2_COPS4	AFG3L2	COPS4	K562, Jurkat	Horlbeck et al.
AFG3L2_COX16	AFG3L2	COX16	K562, Jurkat	Horlbeck et al.
AFG3L2_COX7C	AFG3L2	COX7C	K562, Jurkat	Horlbeck et al.
AFG3L2_CSTF3	AFG3L2	CSTF3	K562, Jurkat	Horlbeck et al.
AFG3L2_CTNNBL1	AFG3L2	CTNNBL1	K562, Jurkat	Horlbeck et al.
AFG3L2_DARS	AFG3L2	DARS	K562, Jurkat	Horlbeck et al.
AFG3L2_DCAF7	AFG3L2	DCAF7	K562, Jurkat	Horlbeck et al.
AFG3L2_DDX46	AFG3L2	DDX46	K562, Jurkat	Horlbeck et al.
AFG3L2_EBNA1BP2	AFG3L2	EBNA1BP2	K562, Jurkat	Horlbeck et al.
AFG3L2_EIF2B5	AFG3L2	EIF2B5	K562, Jurkat	Horlbeck et al.
AFG3L2_EIF3H	AFG3L2	EIF3H	K562, Jurkat	Horlbeck et al.
AFG3L2_EIF3M	AFG3L2	EIF3M	K562, Jurkat	Horlbeck et al.
AFG3L2_EIF6	AFG3L2	EIF6	K562, Jurkat	Horlbeck et al.
AFG3L2_EMG1	AFG3L2	EMG1	K562, Jurkat	Horlbeck et al.
AFG3L2_EXOSC4	AFG3L2	EXOSC4	K562, Jurkat	Horlbeck et al.
AFG3L2_EXOSC6	AFG3L2	EXOSC6	K562, Jurkat	Horlbeck et al.
AFG3L2_FH	AFG3L2	FH	K562, Jurkat	Horlbeck et al.
AFG3L2_GEMIN4	AFG3L2	GEMIN4	K562, Jurkat	Horlbeck et al.
AFG3L2_GFER	AFG3L2	GFER	K562, Jurkat	Horlbeck et al.
AFG3L2_GNL3L	AFG3L2	GNL3L	K562, Jurkat	Horlbeck et al.
AFG3L2_GTF2H4	AFG3L2	GTF2H4	K562, Jurkat	Horlbeck et al.
AFG3L2_GTF3C3	AFG3L2	GTF3C3	K562, Jurkat	Horlbeck et al.
AFG3L2_GTPBP4	AFG3L2	GTPBP4	K562, Jurkat	Horlbeck et al.
AFG3L2_HCCS	AFG3L2	HCCS	K562, Jurkat	Horlbeck et al.
AFG3L2_HUS1	AFG3L2	HUS1	K562, Jurkat	Horlbeck et al.
AFG3L2_IARS	AFG3L2	IARS	K562, Jurkat	Horlbeck et al.
AFG3L2_KCTD10	AFG3L2	KCTD10	K562, Jurkat	Horlbeck et al.
AFG3L2_LIAS	AFG3L2	LIAS	K562, Jurkat	Horlbeck et al.
AFG3L2_LONP1	AFG3L2	LONP1	K562, Jurkat	Horlbeck et al.
AFG3L2_MASTL	AFG3L2	MASTL	K562, Jurkat	Horlbeck et al.
AFG3L2_MBTPS2	AFG3L2	MBTPS2	K562, Jurkat	Horlbeck et al.
AFG3L2_MCM3AP	AFG3L2	MCM3AP	K562, Jurkat	Horlbeck et al.
AFG3L2_MED22	AFG3L2	MED22	K562, Jurkat	Horlbeck et al.
AFG3L2_MED23	AFG3L2	MED23	K562, Jurkat	Horlbeck et al.
AFG3L2_MED28	AFG3L2	MED28	K562, Jurkat	Horlbeck et al.
AFG3L2_METAP2	AFG3L2	METAP2	K562, Jurkat	Horlbeck et al.
AFG3L2_MFAP1	AFG3L2	MFAP1	K562, Jurkat	Horlbeck et al.
AFG3L2_MINOS1	AFG3L2	MINOS1	K562, Jurkat	Horlbeck et al.
AFG3L2_MINOS1-NBL1	AFG3L2	MINOS1-NBL1	K562, Jurkat	Horlbeck et al.
AFG3L2_MTOR	AFG3L2	MTOR	K562, Jurkat	Horlbeck et al.
AFG3L2_NDUFA8	AFG3L2	NDUFA8	K562, Jurkat	Horlbeck et al.
AFG3L2_NDUFB4	AFG3L2	NDUFB4	K562, Jurkat	Horlbeck et al.
AFG3L2_NFE2L1	AFG3L2	NFE2L1	K562, Jurkat	Horlbeck et al.
AFG3L2_NSMCE1	AFG3L2	NSMCE1	K562, Jurkat	Horlbeck et al.
AFG3L2_NUP85	AFG3L2	NUP85	K562, Jurkat	Horlbeck et al.
AFG3L2_OGFOD1	AFG3L2	OGFOD1	K562, Jurkat	Horlbeck et al.
AFG3L2_OPA1	AFG3L2	OPA1	K562, Jurkat	Horlbeck et al.
AFG3L2_ORAOV1	AFG3L2	ORAOV1	K562, Jurkat	Horlbeck et al.
AFG3L2_PDRG1	AFG3L2	PDRG1	K562, Jurkat	Horlbeck et al.
AFG3L2_PFAS	AFG3L2	PFAS	K562, Jurkat	Horlbeck et al.
AFG3L2_PGK1	AFG3L2	PGK1	K562, Jurkat	Horlbeck et al.
AFG3L2_PITRM1	AFG3L2	PITRM1	K562, Jurkat	Horlbeck et al.
AFG3L2_PNISR	AFG3L2	PNISR	K562, Jurkat	Horlbeck et al.
AFG3L2_POLD1	AFG3L2	POLD1	K562, Jurkat	Horlbeck et al.
AFG3L2_POLE	AFG3L2	POLE	K562, Jurkat	Horlbeck et al.
AFG3L2_POLR3A	AFG3L2	POLR3A	K562, Jurkat	Horlbeck et al.
AFG3L2_PSMC1	AFG3L2	PSMC1	K562, Jurkat	Horlbeck et al.
AFG3L2_PSMC2	AFG3L2	PSMC2	K562, Jurkat	Horlbeck et al.
AFG3L2_PSPH	AFG3L2	PSPH	K562, Jurkat	Horlbeck et al.
AFG3L2_RBM25	AFG3L2	RBM25	K562, Jurkat	Horlbeck et al.
AFG3L2_RFC4	AFG3L2	RFC4	K562, Jurkat	Horlbeck et al.
AFG3L2_RFC5	AFG3L2	RFC5	K562, Jurkat	Horlbeck et al.
AFG3L2_RNGTT	AFG3L2	RNGTT	K562, Jurkat	Horlbeck et al.
AFG3L2_ROMO1	AFG3L2	ROMO1	K562, Jurkat	Horlbeck et al.
AFG3L2_RPL11	AFG3L2	RPL11	K562, Jurkat	Horlbeck et al.
AFG3L2_RPL27	AFG3L2	RPL27	K562, Jurkat	Horlbeck et al.
AFG3L2_RPL28	AFG3L2	RPL28	K562, Jurkat	Horlbeck et al.
AFG3L2_RPS18	AFG3L2	RPS18	K562, Jurkat	Horlbeck et al.
AFG3L2_RPS28	AFG3L2	RPS28	K562, Jurkat	Horlbeck et al.
AFG3L2_SEH1L	AFG3L2	SEH1L	K562, Jurkat	Horlbeck et al.
AFG3L2_SLC7A1	AFG3L2	SLC7A1	K562, Jurkat	Horlbeck et al.
AFG3L2_SNRPC	AFG3L2	SNRPC	K562, Jurkat	Horlbeck et al.
AFG3L2_SNRPG	AFG3L2	SNRPG	K562, Jurkat	Horlbeck et al.
AFG3L2_SPAG7	AFG3L2	SPAG7	K562, Jurkat	Horlbeck et al.
AFG3L2_SRSF7	AFG3L2	SRSF7	K562, Jurkat	Horlbeck et al.
AFG3L2_SSB	AFG3L2	SSB	K562, Jurkat	Horlbeck et al.
AFG3L2_TAF1	AFG3L2	TAF1	K562, Jurkat	Horlbeck et al.
AFG3L2_TAF2	AFG3L2	TAF2	K562, Jurkat	Horlbeck et al.
AFG3L2_TCF25	AFG3L2	TCF25	K562, Jurkat	Horlbeck et al.
AFG3L2_TCOF1	AFG3L2	TCOF1	K562, Jurkat	Horlbeck et al.
AFG3L2_TRMT5	AFG3L2	TRMT5	K562, Jurkat	Horlbeck et al.
AFG3L2_TRRAP	AFG3L2	TRRAP	K562, Jurkat	Horlbeck et al.
AFG3L2_TSEN2	AFG3L2	TSEN2	K562, Jurkat	Horlbeck et al.
AFG3L2_TUBB	AFG3L2	TUBB	K562, Jurkat	Horlbeck et al.
AFG3L2_TUBGCP5	AFG3L2	TUBGCP5	K562, Jurkat	Horlbeck et al.
AFG3L2_WDR36	AFG3L2	WDR36	K562, Jurkat	Horlbeck et al.
AFG3L2_WDR61	AFG3L2	WDR61	K562, Jurkat	Horlbeck et al.
AFG3L2_ZCCHC9	AFG3L2	ZCCHC9	K562, Jurkat	Horlbeck et al.
AFG3L2_ZMAT5	AFG3L2	ZMAT5	K562, Jurkat	Horlbeck et al.
AFG3L2_ZNF598	AFG3L2	ZNF598	K562, Jurkat	Horlbeck et al.
AFG3L2_ZNF830	AFG3L2	ZNF830	K562, Jurkat	Horlbeck et al.
AFG3L2_ZNRD1	AFG3L2	ZNRD1	K562, Jurkat	Horlbeck et al.
AHR_AHR	AHR	AHR	K562	Norman et al.
AHR_ARID1A	AHR	ARID1A	K562	Norman et al.
AHR_ARRDC3	AHR	ARRDC3	K562	Norman et al.
AHR_ATL1	AHR	ATL1	K562	Norman et al.
AHR_BAK1	AHR	BAK1	K562	Norman et al.
AHR_BCL2L11	AHR	BCL2L11	K562	Norman et al.
AHR_BCORL1	AHR	BCORL1	K562	Norman et al.
AHR_BCR	AHR	BCR	K562	Norman et al.
AHR_BPGM	AHR	BPGM	K562	Norman et al.
AHR_CBARP	AHR	CBARP	K562	Norman et al.
AHR_CBFA2T3	AHR	CBFA2T3	K562	Norman et al.
AHR_CBL	AHR	CBL	K562	Norman et al.
AHR_CDKN1A	AHR	CDKN1A	K562	Norman et al.
AHR_CDKN1B	AHR	CDKN1B	K562	Norman et al.
AHR_CDKN1C	AHR	CDKN1C	K562	Norman et al.
AHR_CEBPA	AHR	CEBPA	K562	Norman et al.
AHR_CEBPB	AHR	CEBPB	K562	Norman et al.
AHR_CEBPE	AHR	CEBPE	K562	Norman et al.
AHR_CELF2	AHR	CELF2	K562	Norman et al.
AHR_CITED1	AHR	CITED1	K562	Norman et al.
AHR_CKS1B	AHR	CKS1B	K562	Norman et al.
AHR_CLDN6	AHR	CLDN6	K562	Norman et al.
AHR_CNN1	AHR	CNN1	K562	Norman et al.
AHR_CNNM4	AHR	CNNM4	K562	Norman et al.
AHR_COL1A1	AHR	COL1A1	K562	Norman et al.
AHR_COL2A1	AHR	COL2A1	K562	Norman et al.
AHR_CSRNP1	AHR	CSRNP1	K562	Norman et al.
AHR_DLX2	AHR	DLX2	K562	Norman et al.
AHR_DUSP9	AHR	DUSP9	K562	Norman et al.
AHR_EGR1	AHR	EGR1	K562	Norman et al.
AHR_ELMSAN1	AHR	ELMSAN1	K562	Norman et al.
AHR_ETS2	AHR	ETS2	K562	Norman et al.
AHR_FEV	AHR	FEV	K562	Norman et al.
AHR_FOSB	AHR	FOSB	K562	Norman et al.
AHR_FOXA1	AHR	FOXA1	K562	Norman et al.
AHR_FOXA3	AHR	FOXA3	K562	Norman et al.
AHR_FOXF1	AHR	FOXF1	K562	Norman et al.
AHR_FOXL2	AHR	FOXL2	K562	Norman et al.
AHR_FOXL2NB	AHR	FOXL2NB	K562	Norman et al.
AHR_FOXO4	AHR	FOXO4	K562	Norman et al.
AHR_GCH1	AHR	GCH1	K562	Norman et al.
AHR_GLB1L2	AHR	GLB1L2	K562	Norman et al.
AHR_HES7	AHR	HES7	K562	Norman et al.
AHR_HK2	AHR	HK2	K562	Norman et al.
AHR_HNF4A	AHR	HNF4A	K562	Norman et al.
AHR_HOXA13	AHR	HOXA13	K562	Norman et al.
AHR_HOXB9	AHR	HOXB9	K562	Norman et al.
AHR_HOXC13	AHR	HOXC13	K562	Norman et al.
AHR_IER5L	AHR	IER5L	K562	Norman et al.
AHR_IGDCC3	AHR	IGDCC3	K562	Norman et al.
AHR_IKZF3	AHR	IKZF3	K562	Norman et al.
AHR_IRF1	AHR	IRF1	K562	Norman et al.
AHR_ISL2	AHR	ISL2	K562	Norman et al.
AHR_JUN	AHR	JUN	K562	Norman et al.
AHR_KIF18B	AHR	KIF18B	K562	Norman et al.
AHR_KIF2C	AHR	KIF2C	K562	Norman et al.
AHR_KLF1	AHR	KLF1	K562	Norman et al.
AHR_KMT2A	AHR	KMT2A	K562	Norman et al.
AHR_LHX1	AHR	LHX1	K562	Norman et al.
AHR_LYL1	AHR	LYL1	K562	Norman et al.
AHR_MAML2	AHR	MAML2	K562	Norman et al.
AHR_MAP2K3	AHR	MAP2K3	K562	Norman et al.
AHR_MAP2K6	AHR	MAP2K6	K562	Norman et al.
AHR_MAP4K3	AHR	MAP4K3	K562	Norman et al.
AHR_MAP4K5	AHR	MAP4K5	K562	Norman et al.
AHR_MAP7D1	AHR	MAP7D1	K562	Norman et al.
AHR_MAPK1	AHR	MAPK1	K562	Norman et al.
AHR_MCOLN3	AHR	MCOLN3	K562	Norman et al.
AHR_MEIS1	AHR	MEIS1	K562	Norman et al.
AHR_MIDN	AHR	MIDN	K562	Norman et al.
AHR_MLK4	AHR	MLK4	K562	Norman et al.
AHR_NCL	AHR	NCL	K562	Norman et al.
AHR_NIT1	AHR	NIT1	K562	Norman et al.
AHR_OSR2	AHR	OSR2	K562	Norman et al.
AHR_PEG10	AHR	PEG10	K562	Norman et al.
AHR_PIK3CB	AHR	PIK3CB	K562	Norman et al.
AHR_PLEKHO2	AHR	PLEKHO2	K562	Norman et al.
AHR_PLK4	AHR	PLK4	K562	Norman et al.
AHR_POU3F2	AHR	POU3F2	K562	Norman et al.
AHR_PRDM1	AHR	PRDM1	K562	Norman et al.
AHR_PRTG	AHR	PRTG	K562	Norman et al.
AHR_PTPN1	AHR	PTPN1	K562	Norman et al.
AHR_PTPN12	AHR	PTPN12	K562	Norman et al.
AHR_PTPN13	AHR	PTPN13	K562	Norman et al.
AHR_PTPN9	AHR	PTPN9	K562	Norman et al.
AHR_RHOXF2B	AHR	RHOXF2B	K562	Norman et al.
AHR_RREB1	AHR	RREB1	K562	Norman et al.
AHR_RUNX1T1	AHR	RUNX1T1	K562	Norman et al.
AHR_S1PR2	AHR	S1PR2	K562	Norman et al.
AHR_SAMD1	AHR	SAMD1	K562	Norman et al.
AHR_SET	AHR	SET	K562	Norman et al.
AHR_SGK1	AHR	SGK1	K562	Norman et al.
AHR_SLC38A2	AHR	SLC38A2	K562	Norman et al.
AHR_SLC4A1	AHR	SLC4A1	K562	Norman et al.
AHR_SLC6A9	AHR	SLC6A9	K562	Norman et al.
AHR_SNAI1	AHR	SNAI1	K562	Norman et al.
AHR_SPI1	AHR	SPI1	K562	Norman et al.
AHR_STIL	AHR	STIL	K562	Norman et al.
AHR_TBX2	AHR	TBX2	K562	Norman et al.
AHR_TBX3	AHR	TBX3	K562	Norman et al.
AHR_TGFBR2	AHR	TGFBR2	K562	Norman et al.
AHR_TMEM173	AHR	TMEM173	K562	Norman et al.
AHR_TMSB4X	AHR	TMSB4X	K562	Norman et al.
AHR_TP73	AHR	TP73	K562	Norman et al.
AHR_TSC22D1	AHR	TSC22D1	K562	Norman et al.
AHR_UBASH3A	AHR	UBASH3A	K562	Norman et al.
AHR_UBASH3B	AHR	UBASH3B	K562	Norman et al.
AHR_ZBTB1	AHR	ZBTB1	K562	Norman et al.
AHR_ZBTB10	AHR	ZBTB10	K562	Norman et al.
AHR_ZBTB25	AHR	ZBTB25	K562	Norman et al.
AHR_ZC3HAV1	AHR	ZC3HAV1	K562	Norman et al.
AHR_ZNF318	AHR	ZNF318	K562	Norman et al.
AKT1_AKT2	AKT1	AKT2	K562; no A549, HT29	Han et al.; Najm et al.
AKT1_AKT3	AKT1	AKT3	no HT29, no A375	Najm et al.
AKT1_CHEK1	AKT1	CHEK1	HeLa	Shen et al.
AKT1_MAPK3	AKT1	MAPK3	no 786O, no Meljuso, All 6	Najm et al.
AKT1_PRKDC	AKT1	PRKDC	A549	Shen et al.
AKT1_UBB	AKT1	UBB	no Meljuso, no 786O, All 6	Najm et al.
AKT2_AKT3	AKT2	AKT3	All 6, Meljuso, no A549, no HT29	Najm et al.
AKT2_PARP1	AKT2	PARP1	no A549	Najm et al.
AKT3_BCL2L1	AKT3	BCL2L1	OVCAR8	Najm et al.
AKT3_IMPDH1	AKT3	IMPDH1	no A549	Najm et al.
AKT3_MCL1	AKT3	MCL1	no HT29, no Meljuso, All 6	Najm et al.
ALAD_GPI	ALAD	GPI	K562	Han et al.
ALAS1_ALAS2	ALAS1	ALAS2	RPE	Thompson et al.
ALDOA_GAPDH	ALDOA	GAPDH	HeLa	Zhao D et al.
ALDOA_GOT2	ALDOA	GOT2	HeLa	Zhao D et al.
ALDOA_PC	ALDOA	PC	A549	Zhao D et al.
ALDOA_PGAM1	ALDOA	PGAM1	A549	Zhao D et al.
ALDOA_PGD	ALDOA	PGD	HeLa, A549	Zhao D et al.
ALDOA_PKM	ALDOA	PKM	A549	Zhao D et al.
ALDOA_TKT	ALDOA	TKT	A549	Zhao D et al.
ALDOC_RPIA	ALDOC	RPIA	A549	Zhao D et al.
ALG6_BCL2L1	ALG6	BCL2L1	Meljuso, OVCAR8	DeWeirdt et al.
ALG8_BCL2L1	ALG8	BCL2L1	Meljuso, OVCAR8	DeWeirdt et al.
ALK_CDK9	ALK	CDK9	293T	Shen et al.
ALKBH4_ATR	ALKBH4	ATR	RPE	Thompson et al.
AMHR2_LCK	AMHR2	LCK	K562	Han et al.
ANAPC5_MCL1	ANAPC5	MCL1	Meljuso, OVCAR8	DeWeirdt et al.
ANKZF1_BDP1	ANKZF1	BDP1	K562, Jurkat	Horlbeck et al.
ANKZF1_BUB3	ANKZF1	BUB3	K562, Jurkat	Horlbeck et al.
ANKZF1_CAMLG	ANKZF1	CAMLG	K562, Jurkat	Horlbeck et al.
ANKZF1_COX5A	ANKZF1	COX5A	K562, Jurkat	Horlbeck et al.
ANKZF1_COX7C	ANKZF1	COX7C	K562, Jurkat	Horlbeck et al.
ANKZF1_DCTN4	ANKZF1	DCTN4	K562, Jurkat	Horlbeck et al.
ANKZF1_DYNC1H1	ANKZF1	DYNC1H1	K562, Jurkat	Horlbeck et al.
ANKZF1_FARSA	ANKZF1	FARSA	K562, Jurkat	Horlbeck et al.
ANKZF1_FH	ANKZF1	FH	K562, Jurkat	Horlbeck et al.
ANKZF1_GEMIN4	ANKZF1	GEMIN4	K562, Jurkat	Horlbeck et al.
ANKZF1_GNL3L	ANKZF1	GNL3L	K562, Jurkat	Horlbeck et al.
ANKZF1_GTF2H4	ANKZF1	GTF2H4	K562, Jurkat	Horlbeck et al.
ANKZF1_HYPK	ANKZF1	HYPK	K562, Jurkat	Horlbeck et al.
ANKZF1_LARS2	ANKZF1	LARS2	K562, Jurkat	Horlbeck et al.
ANKZF1_Ltn1	ANKZF1	Ltn1	K562, Jurkat	Horlbeck et al.
ANKZF1_MAPKAP1	ANKZF1	MAPKAP1	K562, Jurkat	Horlbeck et al.
ANKZF1_MASTL	ANKZF1	MASTL	K562, Jurkat	Horlbeck et al.
ANKZF1_MED14	ANKZF1	MED14	K562, Jurkat	Horlbeck et al.
ANKZF1_MFAP1	ANKZF1	MFAP1	K562, Jurkat	Horlbeck et al.
ANKZF1_MINOS1	ANKZF1	MINOS1	K562, Jurkat	Horlbeck et al.
ANKZF1_MINOS1-NBL1	ANKZF1	MINOS1-NBL1	K562, Jurkat	Horlbeck et al.
ANKZF1_MRPL22	ANKZF1	MRPL22	K562, Jurkat	Horlbeck et al.
ANKZF1_MRPL33	ANKZF1	MRPL33	K562, Jurkat	Horlbeck et al.
ANKZF1_MRPL37	ANKZF1	MRPL37	K562, Jurkat	Horlbeck et al.
ANKZF1_MRPS18B	ANKZF1	MRPS18B	K562, Jurkat	Horlbeck et al.
ANKZF1_MRPS27	ANKZF1	MRPS27	K562, Jurkat	Horlbeck et al.
ANKZF1_MRPS30	ANKZF1	MRPS30	K562, Jurkat	Horlbeck et al.
ANKZF1_MTBP	ANKZF1	MTBP	K562, Jurkat	Horlbeck et al.
ANKZF1_MTHFD2	ANKZF1	MTHFD2	K562, Jurkat	Horlbeck et al.
ANKZF1_NDUFA2	ANKZF1	NDUFA2	K562, Jurkat	Horlbeck et al.
ANKZF1_NDUFB1	ANKZF1	NDUFB1	K562, Jurkat	Horlbeck et al.
ANKZF1_NDUFB2	ANKZF1	NDUFB2	K562, Jurkat	Horlbeck et al.
ANKZF1_NEMF	ANKZF1	NEMF	K562, Jurkat	Horlbeck et al.
ANKZF1_NOL9	ANKZF1	NOL9	K562, Jurkat	Horlbeck et al.
ANKZF1_NUP85	ANKZF1	NUP85	K562, Jurkat	Horlbeck et al.
ANKZF1_OPA1	ANKZF1	OPA1	K562, Jurkat	Horlbeck et al.
ANKZF1_ORAOV1	ANKZF1	ORAOV1	K562, Jurkat	Horlbeck et al.
ANKZF1_PDSS2	ANKZF1	PDSS2	K562, Jurkat	Horlbeck et al.
ANKZF1_PFAS	ANKZF1	PFAS	K562, Jurkat	Horlbeck et al.
ANKZF1_POLA1	ANKZF1	POLA1	K562, Jurkat	Horlbeck et al.
ANKZF1_POLE	ANKZF1	POLE	K562, Jurkat	Horlbeck et al.
ANKZF1_POLR2K	ANKZF1	POLR2K	K562, Jurkat	Horlbeck et al.
ANKZF1_PPWD1	ANKZF1	PPWD1	K562, Jurkat	Horlbeck et al.
ANKZF1_PWP1	ANKZF1	PWP1	K562, Jurkat	Horlbeck et al.
ANKZF1_REXO2	ANKZF1	REXO2	K562, Jurkat	Horlbeck et al.
ANKZF1_RFC4	ANKZF1	RFC4	K562, Jurkat	Horlbeck et al.
ANKZF1_RPA3	ANKZF1	RPA3	K562, Jurkat	Horlbeck et al.
ANKZF1_RPL23	ANKZF1	RPL23	K562, Jurkat	Horlbeck et al.
ANKZF1_RPL35	ANKZF1	RPL35	K562, Jurkat	Horlbeck et al.
ANKZF1_RPLP2	ANKZF1	RPLP2	K562, Jurkat	Horlbeck et al.
ANKZF1_RPTOR	ANKZF1	RPTOR	K562, Jurkat	Horlbeck et al.
ANKZF1_SFXN1	ANKZF1	SFXN1	K562, Jurkat	Horlbeck et al.
ANKZF1_SKIV2L2	ANKZF1	SKIV2L2	K562, Jurkat	Horlbeck et al.
ANKZF1_SSBP1	ANKZF1	SSBP1	K562, Jurkat	Horlbeck et al.
ANKZF1_SYVN1	ANKZF1	SYVN1	K562, Jurkat	Horlbeck et al.
ANKZF1_TBCB	ANKZF1	TBCB	K562, Jurkat	Horlbeck et al.
ANKZF1_TFB1M	ANKZF1	TFB1M	K562, Jurkat	Horlbeck et al.
ANKZF1_TRMT5	ANKZF1	TRMT5	K562, Jurkat	Horlbeck et al.
ANKZF1_TRRAP	ANKZF1	TRRAP	K562, Jurkat	Horlbeck et al.
ANKZF1_TTC4	ANKZF1	TTC4	K562, Jurkat	Horlbeck et al.
ANKZF1_WARS2	ANKZF1	WARS2	K562, Jurkat	Horlbeck et al.
ANKZF1_WDR61	ANKZF1	WDR61	K562, Jurkat	Horlbeck et al.
ANKZF1_WDR7	ANKZF1	WDR7	K562, Jurkat	Horlbeck et al.
ANKZF1_XRN2	ANKZF1	XRN2	K562, Jurkat	Horlbeck et al.
ANKZF1_YTHDC1	ANKZF1	YTHDC1	K562, Jurkat	Horlbeck et al.
AP1B1_AP2B1	AP1B1	AP2B1	HT29	Dede et al.
AP2A1_AP2A2	AP2A1	AP2A2	A375	Thompson et al.
APC_CDK9	APC	CDK9	293T	Shen et al.
APC_SMARCB1	APC	SMARCB1	A549	Shen et al.
APC_VHL	APC	VHL	Hela, A549	Shen et al.
APEX1_ATM	APEX1	ATM	K562	Han et al.
APEX1_BRCA2	APEX1	BRCA2	K562	Han et al.
APEX1_PRKDC	APEX1	PRKDC	K562	Han et al.
APEX2_PARP1	APEX2	PARP1	A375, HAP1,OVCAR8	DeWeirdt et al.
ARFGEF1_ARFGEF2	ARFGEF1	ARFGEF2	HT29,OVCAR8; RPE	Dede et al.; Thompson et al.
ARFRP1_BCL2L1	ARFRP1	BCL2L1	Meljuso, OVCAR8	DeWeirdt et al.
ARGLU1_ARGLU1	ARGLU1	ARGLU1	K562, Jurkat	Horlbeck et al.
ARGLU1_ARL2	ARGLU1	ARL2	K562, Jurkat	Horlbeck et al.
ARGLU1_ASCC3	ARGLU1	ASCC3	K562, Jurkat	Horlbeck et al.
ARGLU1_ATP1A1	ARGLU1	ATP1A1	K562, Jurkat	Horlbeck et al.
ARGLU1_ATP5F1	ARGLU1	ATP5F1	K562, Jurkat	Horlbeck et al.
ARGLU1_AURKA	ARGLU1	AURKA	K562, Jurkat	Horlbeck et al.
ARGLU1_BNIP1	ARGLU1	BNIP1	K562, Jurkat	Horlbeck et al.
ARGLU1_BOD1L1	ARGLU1	BOD1L1	K562, Jurkat	Horlbeck et al.
ARGLU1_CACTIN	ARGLU1	CACTIN	K562, Jurkat	Horlbeck et al.
ARGLU1_CDC16	ARGLU1	CDC16	K562, Jurkat	Horlbeck et al.
ARGLU1_CENPK	ARGLU1	CENPK	K562, Jurkat	Horlbeck et al.
ARGLU1_CENPP	ARGLU1	CENPP	K562, Jurkat	Horlbeck et al.
ARGLU1_CEP152	ARGLU1	CEP152	K562, Jurkat	Horlbeck et al.
ARGLU1_CEP192	ARGLU1	CEP192	K562, Jurkat	Horlbeck et al.
ARGLU1_COA3	ARGLU1	COA3	K562, Jurkat	Horlbeck et al.
ARGLU1_COPS4	ARGLU1	COPS4	K562, Jurkat	Horlbeck et al.
ARGLU1_COQ2	ARGLU1	COQ2	K562, Jurkat	Horlbeck et al.
ARGLU1_COX5A	ARGLU1	COX5A	K562, Jurkat	Horlbeck et al.
ARGLU1_DAP3	ARGLU1	DAP3	K562, Jurkat	Horlbeck et al.
ARGLU1_DHODH	ARGLU1	DHODH	K562, Jurkat	Horlbeck et al.
ARGLU1_EIF4G1	ARGLU1	EIF4G1	K562, Jurkat	Horlbeck et al.
ARGLU1_EIF6	ARGLU1	EIF6	K562, Jurkat	Horlbeck et al.
ARGLU1_EMC1	ARGLU1	EMC1	K562, Jurkat	Horlbeck et al.
ARGLU1_EMC4	ARGLU1	EMC4	K562, Jurkat	Horlbeck et al.
ARGLU1_EMC7	ARGLU1	EMC7	K562, Jurkat	Horlbeck et al.
ARGLU1_FAM50A	ARGLU1	FAM50A	K562, Jurkat	Horlbeck et al.
ARGLU1_FDPS	ARGLU1	FDPS	K562, Jurkat	Horlbeck et al.
ARGLU1_GEMIN4	ARGLU1	GEMIN4	K562, Jurkat	Horlbeck et al.
ARGLU1_INTS3	ARGLU1	INTS3	K562, Jurkat	Horlbeck et al.
ARGLU1_KCTD10	ARGLU1	KCTD10	K562, Jurkat	Horlbeck et al.
ARGLU1_KIAA1731	ARGLU1	KIAA1731	K562, Jurkat	Horlbeck et al.
ARGLU1_LARS2	ARGLU1	LARS2	K562, Jurkat	Horlbeck et al.
ARGLU1_LEO1	ARGLU1	LEO1	K562, Jurkat	Horlbeck et al.
ARGLU1_LONP1	ARGLU1	LONP1	K562, Jurkat	Horlbeck et al.
ARGLU1_MAPKAP1	ARGLU1	MAPKAP1	K562, Jurkat	Horlbeck et al.
ARGLU1_MARS2	ARGLU1	MARS2	K562, Jurkat	Horlbeck et al.
ARGLU1_MCL1	ARGLU1	MCL1	Meljuso, OVCAR8	DeWeirdt et al.
ARGLU1_MCM3	ARGLU1	MCM3	K562, Jurkat	Horlbeck et al.
ARGLU1_MCM3AP	ARGLU1	MCM3AP	K562, Jurkat	Horlbeck et al.
ARGLU1_MED17	ARGLU1	MED17	K562, Jurkat	Horlbeck et al.
ARGLU1_MED23	ARGLU1	MED23	K562, Jurkat	Horlbeck et al.
ARGLU1_MED28	ARGLU1	MED28	K562, Jurkat	Horlbeck et al.
ARGLU1_METAP2	ARGLU1	METAP2	K562, Jurkat	Horlbeck et al.
ARGLU1_MFAP1	ARGLU1	MFAP1	K562, Jurkat	Horlbeck et al.
ARGLU1_MINOS1	ARGLU1	MINOS1	K562, Jurkat	Horlbeck et al.
ARGLU1_MRPL15	ARGLU1	MRPL15	K562, Jurkat	Horlbeck et al.
ARGLU1_MRPL22	ARGLU1	MRPL22	K562, Jurkat	Horlbeck et al.
ARGLU1_MRPL3	ARGLU1	MRPL3	K562, Jurkat	Horlbeck et al.
ARGLU1_MRPL36	ARGLU1	MRPL36	K562, Jurkat	Horlbeck et al.
ARGLU1_MRPL37	ARGLU1	MRPL37	K562, Jurkat	Horlbeck et al.
ARGLU1_MRPL39	ARGLU1	MRPL39	K562, Jurkat	Horlbeck et al.
ARGLU1_MRPL42	ARGLU1	MRPL42	K562, Jurkat	Horlbeck et al.
ARGLU1_MRPL43	ARGLU1	MRPL43	K562, Jurkat	Horlbeck et al.
ARGLU1_MRPS11	ARGLU1	MRPS11	K562, Jurkat	Horlbeck et al.
ARGLU1_MRPS18A	ARGLU1	MRPS18A	K562, Jurkat	Horlbeck et al.
ARGLU1_MRPS5	ARGLU1	MRPS5	K562, Jurkat	Horlbeck et al.
ARGLU1_MTERFD1	ARGLU1	MTERFD1	K562, Jurkat	Horlbeck et al.
ARGLU1_MTPAP	ARGLU1	MTPAP	K562, Jurkat	Horlbeck et al.
ARGLU1_NCAPD2	ARGLU1	NCAPD2	K562, Jurkat	Horlbeck et al.
ARGLU1_NDUFA9	ARGLU1	NDUFA9	K562, Jurkat	Horlbeck et al.
ARGLU1_NDUFB2	ARGLU1	NDUFB2	K562, Jurkat	Horlbeck et al.
ARGLU1_NUBP1	ARGLU1	NUBP1	K562, Jurkat	Horlbeck et al.
ARGLU1_NUDC	ARGLU1	NUDC	K562, Jurkat	Horlbeck et al.
ARGLU1_NUP54	ARGLU1	NUP54	K562, Jurkat	Horlbeck et al.
ARGLU1_NUP85	ARGLU1	NUP85	K562, Jurkat	Horlbeck et al.
ARGLU1_OPA1	ARGLU1	OPA1	K562, Jurkat	Horlbeck et al.
ARGLU1_PAXBP1	ARGLU1	PAXBP1	K562, Jurkat	Horlbeck et al.
ARGLU1_PPP2R1A	ARGLU1	PPP2R1A	K562, Jurkat	Horlbeck et al.
ARGLU1_PPWD1	ARGLU1	PPWD1	K562, Jurkat	Horlbeck et al.
ARGLU1_PRIM2	ARGLU1	PRIM2	K562, Jurkat	Horlbeck et al.
ARGLU1_PTCD1	ARGLU1	PTCD1	K562, Jurkat	Horlbeck et al.
ARGLU1_RBM25	ARGLU1	RBM25	K562, Jurkat	Horlbeck et al.
ARGLU1_REXO2	ARGLU1	REXO2	K562, Jurkat	Horlbeck et al.
ARGLU1_RFC5	ARGLU1	RFC5	K562, Jurkat	Horlbeck et al.
ARGLU1_RINT1	ARGLU1	RINT1	K562, Jurkat	Horlbeck et al.
ARGLU1_RNGTT	ARGLU1	RNGTT	K562, Jurkat	Horlbeck et al.
ARGLU1_RPL36A	ARGLU1	RPL36A	K562, Jurkat	Horlbeck et al.
ARGLU1_RPLP1	ARGLU1	RPLP1	K562, Jurkat	Horlbeck et al.
ARGLU1_RPSA	ARGLU1	RPSA	K562, Jurkat	Horlbeck et al.
ARGLU1_SAP18	ARGLU1	SAP18	K562, Jurkat	Horlbeck et al.
ARGLU1_SDHC	ARGLU1	SDHC	K562, Jurkat	Horlbeck et al.
ARGLU1_SFXN1	ARGLU1	SFXN1	K562, Jurkat	Horlbeck et al.
ARGLU1_SKA3	ARGLU1	SKA3	K562, Jurkat	Horlbeck et al.
ARGLU1_SMNDC1	ARGLU1	SMNDC1	K562, Jurkat	Horlbeck et al.
ARGLU1_SNRPC	ARGLU1	SNRPC	K562, Jurkat	Horlbeck et al.
ARGLU1_SRSF7	ARGLU1	SRSF7	K562, Jurkat	Horlbeck et al.
ARGLU1_SSB	ARGLU1	SSB	K562, Jurkat	Horlbeck et al.
ARGLU1_SSBP1	ARGLU1	SSBP1	K562, Jurkat	Horlbeck et al.
ARGLU1_TCOF1	ARGLU1	TCOF1	K562, Jurkat	Horlbeck et al.
ARGLU1_TRA2B	ARGLU1	TRA2B	K562, Jurkat	Horlbeck et al.
ARGLU1_TRNAU1AP	ARGLU1	TRNAU1AP	K562, Jurkat	Horlbeck et al.
ARGLU1_TRPM7	ARGLU1	TRPM7	K562, Jurkat	Horlbeck et al.
ARGLU1_TSEN2	ARGLU1	TSEN2	K562, Jurkat	Horlbeck et al.
ARGLU1_TTC4	ARGLU1	TTC4	K562, Jurkat	Horlbeck et al.
ARGLU1_UBA3	ARGLU1	UBA3	K562, Jurkat	Horlbeck et al.
ARGLU1_UQCRB	ARGLU1	UQCRB	K562, Jurkat	Horlbeck et al.
ARID1A_ARID1A	ARID1A	ARID1A	K562	Norman et al.
ARID1A_ARID1B	ARID1A	ARID1B	Mewo	Thompson et al.
ARID1A_ARRDC3	ARID1A	ARRDC3	K562	Norman et al.
ARID1A_ATL1	ARID1A	ATL1	K562	Norman et al.
ARID1A_BAK1	ARID1A	BAK1	K562	Norman et al.
ARID1A_BCL2L11	ARID1A	BCL2L11	K562	Norman et al.
ARID1A_BCORL1	ARID1A	BCORL1	K562	Norman et al.
ARID1A_BCR	ARID1A	BCR	K562	Norman et al.
ARID1A_BPGM	ARID1A	BPGM	K562	Norman et al.
ARID1A_CBARP	ARID1A	CBARP	K562	Norman et al.
ARID1A_CBFA2T3	ARID1A	CBFA2T3	K562	Norman et al.
ARID1A_CBL	ARID1A	CBL	K562	Norman et al.
ARID1A_CDKN1A	ARID1A	CDKN1A	K562	Norman et al.
ARID1A_CDKN1B	ARID1A	CDKN1B	K562	Norman et al.
ARID1A_CDKN1C	ARID1A	CDKN1C	K562	Norman et al.
ARID1A_CEBPA	ARID1A	CEBPA	K562	Norman et al.
ARID1A_CEBPB	ARID1A	CEBPB	K562	Norman et al.
ARID1A_CEBPE	ARID1A	CEBPE	K562	Norman et al.
ARID1A_CELF2	ARID1A	CELF2	K562	Norman et al.
ARID1A_CHEK1	ARID1A	CHEK1	HeLa	Shen et al.
ARID1A_CITED1	ARID1A	CITED1	K562	Norman et al.
ARID1A_CKS1B	ARID1A	CKS1B	K562	Norman et al.
ARID1A_CLDN6	ARID1A	CLDN6	K562	Norman et al.
ARID1A_CNN1	ARID1A	CNN1	K562	Norman et al.
ARID1A_CNNM4	ARID1A	CNNM4	K562	Norman et al.
ARID1A_COL1A1	ARID1A	COL1A1	K562	Norman et al.
ARID1A_COL2A1	ARID1A	COL2A1	K562	Norman et al.
ARID1A_CSRNP1	ARID1A	CSRNP1	K562	Norman et al.
ARID1A_DLX2	ARID1A	DLX2	K562	Norman et al.
ARID1A_DUSP9	ARID1A	DUSP9	K562	Norman et al.
ARID1A_EGR1	ARID1A	EGR1	K562	Norman et al.
ARID1A_ELMSAN1	ARID1A	ELMSAN1	K562	Norman et al.
ARID1A_ETS2	ARID1A	ETS2	K562	Norman et al.
ARID1A_FEV	ARID1A	FEV	K562	Norman et al.
ARID1A_FOSB	ARID1A	FOSB	K562	Norman et al.
ARID1A_FOXA1	ARID1A	FOXA1	K562	Norman et al.
ARID1A_FOXA3	ARID1A	FOXA3	K562	Norman et al.
ARID1A_FOXF1	ARID1A	FOXF1	K562	Norman et al.
ARID1A_FOXL2	ARID1A	FOXL2	K562	Norman et al.
ARID1A_FOXL2NB	ARID1A	FOXL2NB	K562	Norman et al.
ARID1A_FOXO4	ARID1A	FOXO4	K562	Norman et al.
ARID1A_GCH1	ARID1A	GCH1	K562	Norman et al.
ARID1A_GLB1L2	ARID1A	GLB1L2	K562	Norman et al.
ARID1A_HES7	ARID1A	HES7	K562	Norman et al.
ARID1A_HK2	ARID1A	HK2	K562	Norman et al.
ARID1A_HNF4A	ARID1A	HNF4A	K562	Norman et al.
ARID1A_HOXA13	ARID1A	HOXA13	K562	Norman et al.
ARID1A_HOXB9	ARID1A	HOXB9	K562	Norman et al.
ARID1A_HOXC13	ARID1A	HOXC13	K562	Norman et al.
ARID1A_IER5L	ARID1A	IER5L	K562	Norman et al.
ARID1A_IGDCC3	ARID1A	IGDCC3	K562	Norman et al.
ARID1A_IKZF3	ARID1A	IKZF3	K562	Norman et al.
ARID1A_IRF1	ARID1A	IRF1	K562	Norman et al.
ARID1A_ISL2	ARID1A	ISL2	K562	Norman et al.
ARID1A_JUN	ARID1A	JUN	K562	Norman et al.
ARID1A_KIF18B	ARID1A	KIF18B	K562	Norman et al.
ARID1A_KIF2C	ARID1A	KIF2C	K562	Norman et al.
ARID1A_KLF1	ARID1A	KLF1	K562	Norman et al.
ARID1A_KMT2A	ARID1A	KMT2A	K562	Norman et al.
ARID1A_LHX1	ARID1A	LHX1	K562	Norman et al.
ARID1A_LYL1	ARID1A	LYL1	K562	Norman et al.
ARID1A_MAML2	ARID1A	MAML2	K562	Norman et al.
ARID1A_MAP2K3	ARID1A	MAP2K3	K562	Norman et al.
ARID1A_MAP2K6	ARID1A	MAP2K6	K562	Norman et al.
ARID1A_MAP4K3	ARID1A	MAP4K3	K562	Norman et al.
ARID1A_MAP4K5	ARID1A	MAP4K5	K562	Norman et al.
ARID1A_MAP7D1	ARID1A	MAP7D1	K562	Norman et al.
ARID1A_MAPK1	ARID1A	MAPK1	K562	Norman et al.
ARID1A_MCOLN3	ARID1A	MCOLN3	K562	Norman et al.
ARID1A_MEIS1	ARID1A	MEIS1	K562	Norman et al.
ARID1A_MIDN	ARID1A	MIDN	K562	Norman et al.
ARID1A_MLK4	ARID1A	MLK4	K562	Norman et al.
ARID1A_NCL	ARID1A	NCL	K562	Norman et al.
ARID1A_NIT1	ARID1A	NIT1	K562	Norman et al.
ARID1A_OSR2	ARID1A	OSR2	K562	Norman et al.
ARID1A_PEG10	ARID1A	PEG10	K562	Norman et al.
ARID1A_PIK3CB	ARID1A	PIK3CB	K562	Norman et al.
ARID1A_PLEKHO2	ARID1A	PLEKHO2	K562	Norman et al.
ARID1A_PLK4	ARID1A	PLK4	K562	Norman et al.
ARID1A_POU3F2	ARID1A	POU3F2	K562	Norman et al.
ARID1A_PRDM1	ARID1A	PRDM1	K562	Norman et al.
ARID1A_PRTG	ARID1A	PRTG	K562	Norman et al.
ARID1A_PTPN1	ARID1A	PTPN1	K562	Norman et al.
ARID1A_PTPN12	ARID1A	PTPN12	K562	Norman et al.
ARID1A_PTPN13	ARID1A	PTPN13	K562	Norman et al.
ARID1A_PTPN9	ARID1A	PTPN9	K562	Norman et al.
ARID1A_RHOXF2B	ARID1A	RHOXF2B	K562	Norman et al.
ARID1A_RREB1	ARID1A	RREB1	K562	Norman et al.
ARID1A_RUNX1T1	ARID1A	RUNX1T1	K562	Norman et al.
ARID1A_S1PR2	ARID1A	S1PR2	K562	Norman et al.
ARID1A_SAMD1	ARID1A	SAMD1	K562	Norman et al.
ARID1A_SET	ARID1A	SET	K562	Norman et al.
ARID1A_SGK1	ARID1A	SGK1	K562	Norman et al.
ARID1A_SLC38A2	ARID1A	SLC38A2	K562	Norman et al.
ARID1A_SLC4A1	ARID1A	SLC4A1	K562	Norman et al.
ARID1A_SLC6A9	ARID1A	SLC6A9	K562	Norman et al.
ARID1A_SNAI1	ARID1A	SNAI1	K562	Norman et al.
ARID1A_SPI1	ARID1A	SPI1	K562	Norman et al.
ARID1A_STIL	ARID1A	STIL	K562	Norman et al.
ARID1A_TBX2	ARID1A	TBX2	K562	Norman et al.
ARID1A_TBX3	ARID1A	TBX3	K562	Norman et al.
ARID1A_TGFBR2	ARID1A	TGFBR2	K562	Norman et al.
ARID1A_TMEM173	ARID1A	TMEM173	K562	Norman et al.
ARID1A_TMSB4X	ARID1A	TMSB4X	K562	Norman et al.
ARID1A_TOP1	ARID1A	TOP1	293T	Shen et al.
ARID1A_TP73	ARID1A	TP73	K562	Norman et al.
ARID1A_TSC22D1	ARID1A	TSC22D1	K562	Norman et al.
ARID1A_UBASH3A	ARID1A	UBASH3A	K562	Norman et al.
ARID1A_UBASH3B	ARID1A	UBASH3B	K562	Norman et al.
ARID1A_VHL	ARID1A	VHL	Hela, A549	Shen et al.
ARID1A_ZBTB1	ARID1A	ZBTB1	K562	Norman et al.
ARID1A_ZBTB10	ARID1A	ZBTB10	K562	Norman et al.
ARID1A_ZBTB25	ARID1A	ZBTB25	K562	Norman et al.
ARID1A_ZC3HAV1	ARID1A	ZC3HAV1	K562	Norman et al.
ARID1A_ZNF318	ARID1A	ZNF318	K562	Norman et al.
ARID2_RRM2	ARID2	RRM2	293T	Shen et al.
ARID2_VHL	ARID2	VHL	HeLa	Shen et al.
ARID4A_ARID4B	ARID4A	ARID4B	A375	Thompson et al.
ARIH1_ARIH1	ARIH1	ARIH1	K562, Jurkat	Horlbeck et al.
ARIH1_ARL2	ARIH1	ARL2	K562, Jurkat	Horlbeck et al.
ARIH1_AURKA	ARIH1	AURKA	K562, Jurkat	Horlbeck et al.
ARIH1_BNIP1	ARIH1	BNIP1	K562, Jurkat	Horlbeck et al.
ARIH1_BOD1L1	ARIH1	BOD1L1	K562, Jurkat	Horlbeck et al.
ARIH1_C14orf2	ARIH1	C14orf2	K562, Jurkat	Horlbeck et al.
ARIH1_CAMLG	ARIH1	CAMLG	K562, Jurkat	Horlbeck et al.
ARIH1_CARS	ARIH1	CARS	K562, Jurkat	Horlbeck et al.
ARIH1_CDC26	ARIH1	CDC26	K562, Jurkat	Horlbeck et al.
ARIH1_CDC27	ARIH1	CDC27	K562, Jurkat	Horlbeck et al.
ARIH1_CENPK	ARIH1	CENPK	K562, Jurkat	Horlbeck et al.
ARIH1_CENPW	ARIH1	CENPW	K562, Jurkat	Horlbeck et al.
ARIH1_CHMP2A	ARIH1	CHMP2A	K562, Jurkat	Horlbeck et al.
ARIH1_CIRH1A	ARIH1	CIRH1A	K562, Jurkat	Horlbeck et al.
ARIH1_CMAS	ARIH1	CMAS	K562, Jurkat	Horlbeck et al.
ARIH1_COPS4	ARIH1	COPS4	K562, Jurkat	Horlbeck et al.
ARIH1_COQ2	ARIH1	COQ2	K562, Jurkat	Horlbeck et al.
ARIH1_COX16	ARIH1	COX16	K562, Jurkat	Horlbeck et al.
ARIH1_COX5A	ARIH1	COX5A	K562, Jurkat	Horlbeck et al.
ARIH1_COX7C	ARIH1	COX7C	K562, Jurkat	Horlbeck et al.
ARIH1_DAP3	ARIH1	DAP3	K562, Jurkat	Horlbeck et al.
ARIH1_DDX46	ARIH1	DDX46	K562, Jurkat	Horlbeck et al.
ARIH1_DHODH	ARIH1	DHODH	K562, Jurkat	Horlbeck et al.
ARIH1_DICER1	ARIH1	DICER1	K562, Jurkat	Horlbeck et al.
ARIH1_EBNA1BP2	ARIH1	EBNA1BP2	K562, Jurkat	Horlbeck et al.
ARIH1_EEF1G	ARIH1	EEF1G	K562, Jurkat	Horlbeck et al.
ARIH1_EIF2B5	ARIH1	EIF2B5	K562, Jurkat	Horlbeck et al.
ARIH1_EIF5B	ARIH1	EIF5B	K562, Jurkat	Horlbeck et al.
ARIH1_EIF6	ARIH1	EIF6	K562, Jurkat	Horlbeck et al.
ARIH1_EMC7	ARIH1	EMC7	K562, Jurkat	Horlbeck et al.
ARIH1_EMG1	ARIH1	EMG1	K562, Jurkat	Horlbeck et al.
ARIH1_EXOSC4	ARIH1	EXOSC4	K562, Jurkat	Horlbeck et al.
ARIH1_FAM208A	ARIH1	FAM208A	K562, Jurkat	Horlbeck et al.
ARIH1_FAM98B	ARIH1	FAM98B	K562, Jurkat	Horlbeck et al.
ARIH1_FDPS	ARIH1	FDPS	K562, Jurkat	Horlbeck et al.
ARIH1_GNL2	ARIH1	GNL2	K562, Jurkat	Horlbeck et al.
ARIH1_GNPAT	ARIH1	GNPAT	K562, Jurkat	Horlbeck et al.
ARIH1_HUS1	ARIH1	HUS1	K562, Jurkat	Horlbeck et al.
ARIH1_HYPK	ARIH1	HYPK	K562, Jurkat	Horlbeck et al.
ARIH1_IARS	ARIH1	IARS	K562, Jurkat	Horlbeck et al.
ARIH1_ICT1	ARIH1	ICT1	K562, Jurkat	Horlbeck et al.
ARIH1_INTS3	ARIH1	INTS3	K562, Jurkat	Horlbeck et al.
ARIH1_KCTD10	ARIH1	KCTD10	K562, Jurkat	Horlbeck et al.
ARIH1_LARS	ARIH1	LARS	K562, Jurkat	Horlbeck et al.
ARIH1_LARS2	ARIH1	LARS2	K562, Jurkat	Horlbeck et al.
ARIH1_LEO1	ARIH1	LEO1	K562, Jurkat	Horlbeck et al.
ARIH1_Ltn1	ARIH1	Ltn1	K562, Jurkat	Horlbeck et al.
ARIH1_MAPKAP1	ARIH1	MAPKAP1	K562, Jurkat	Horlbeck et al.
ARIH1_MBTPS2	ARIH1	MBTPS2	K562, Jurkat	Horlbeck et al.
ARIH1_MCM3	ARIH1	MCM3	K562, Jurkat	Horlbeck et al.
ARIH1_MCM4	ARIH1	MCM4	K562, Jurkat	Horlbeck et al.
ARIH1_MED1	ARIH1	MED1	K562, Jurkat	Horlbeck et al.
ARIH1_MED14	ARIH1	MED14	K562, Jurkat	Horlbeck et al.
ARIH1_MED17	ARIH1	MED17	K562, Jurkat	Horlbeck et al.
ARIH1_MED22	ARIH1	MED22	K562, Jurkat	Horlbeck et al.
ARIH1_MED23	ARIH1	MED23	K562, Jurkat	Horlbeck et al.
ARIH1_MED24	ARIH1	MED24	K562, Jurkat	Horlbeck et al.
ARIH1_METAP2	ARIH1	METAP2	K562, Jurkat	Horlbeck et al.
ARIH1_METTL17	ARIH1	METTL17	K562, Jurkat	Horlbeck et al.
ARIH1_MFAP1	ARIH1	MFAP1	K562, Jurkat	Horlbeck et al.
ARIH1_MINOS1	ARIH1	MINOS1	K562, Jurkat	Horlbeck et al.
ARIH1_MPHOSPH6	ARIH1	MPHOSPH6	K562, Jurkat	Horlbeck et al.
ARIH1_MRP63	ARIH1	MRP63	K562, Jurkat	Horlbeck et al.
ARIH1_MRPL10	ARIH1	MRPL10	K562, Jurkat	Horlbeck et al.
ARIH1_MRPL16	ARIH1	MRPL16	K562, Jurkat	Horlbeck et al.
ARIH1_MRPL22	ARIH1	MRPL22	K562, Jurkat	Horlbeck et al.
ARIH1_MRPL24	ARIH1	MRPL24	K562, Jurkat	Horlbeck et al.
ARIH1_MRPL3	ARIH1	MRPL3	K562, Jurkat	Horlbeck et al.
ARIH1_MRPL36	ARIH1	MRPL36	K562, Jurkat	Horlbeck et al.
ARIH1_MRPL37	ARIH1	MRPL37	K562, Jurkat	Horlbeck et al.
ARIH1_MRPL39	ARIH1	MRPL39	K562, Jurkat	Horlbeck et al.
ARIH1_MRPL42	ARIH1	MRPL42	K562, Jurkat	Horlbeck et al.
ARIH1_MRPS10	ARIH1	MRPS10	K562, Jurkat	Horlbeck et al.
ARIH1_MRPS18B	ARIH1	MRPS18B	K562, Jurkat	Horlbeck et al.
ARIH1_MRPS21	ARIH1	MRPS21	K562, Jurkat	Horlbeck et al.
ARIH1_MRPS35	ARIH1	MRPS35	K562, Jurkat	Horlbeck et al.
ARIH1_MRPS5	ARIH1	MRPS5	K562, Jurkat	Horlbeck et al.
ARIH1_MRPS9	ARIH1	MRPS9	K562, Jurkat	Horlbeck et al.
ARIH1_MTERFD1	ARIH1	MTERFD1	K562, Jurkat	Horlbeck et al.
ARIH1_NAT10	ARIH1	NAT10	K562, Jurkat	Horlbeck et al.
ARIH1_NCAPD2	ARIH1	NCAPD2	K562, Jurkat	Horlbeck et al.
ARIH1_NDUFA8	ARIH1	NDUFA8	K562, Jurkat	Horlbeck et al.
ARIH1_NDUFA9	ARIH1	NDUFA9	K562, Jurkat	Horlbeck et al.
ARIH1_NDUFB2	ARIH1	NDUFB2	K562, Jurkat	Horlbeck et al.
ARIH1_NIP7	ARIH1	NIP7	K562, Jurkat	Horlbeck et al.
ARIH1_NOLC1	ARIH1	NOLC1	K562, Jurkat	Horlbeck et al.
ARIH1_NSMCE1	ARIH1	NSMCE1	K562, Jurkat	Horlbeck et al.
ARIH1_NUDC	ARIH1	NUDC	K562, Jurkat	Horlbeck et al.
ARIH1_OPA1	ARIH1	OPA1	K562, Jurkat	Horlbeck et al.
ARIH1_PDRG1	ARIH1	PDRG1	K562, Jurkat	Horlbeck et al.
ARIH1_PET112	ARIH1	PET112	K562, Jurkat	Horlbeck et al.
ARIH1_PFAS	ARIH1	PFAS	K562, Jurkat	Horlbeck et al.
ARIH1_PGD	ARIH1	PGD	K562, Jurkat	Horlbeck et al.
ARIH1_PGK1	ARIH1	PGK1	K562, Jurkat	Horlbeck et al.
ARIH1_POLA1	ARIH1	POLA1	K562, Jurkat	Horlbeck et al.
ARIH1_POLD1	ARIH1	POLD1	K562, Jurkat	Horlbeck et al.
ARIH1_POLD3	ARIH1	POLD3	K562, Jurkat	Horlbeck et al.
ARIH1_POLE	ARIH1	POLE	K562, Jurkat	Horlbeck et al.
ARIH1_POLE2	ARIH1	POLE2	K562, Jurkat	Horlbeck et al.
ARIH1_POLR2K	ARIH1	POLR2K	K562, Jurkat	Horlbeck et al.
ARIH1_PPAT	ARIH1	PPAT	K562, Jurkat	Horlbeck et al.
ARIH1_PPP2R1A	ARIH1	PPP2R1A	K562, Jurkat	Horlbeck et al.
ARIH1_PPP2R2A	ARIH1	PPP2R2A	K562, Jurkat	Horlbeck et al.
ARIH1_PPWD1	ARIH1	PPWD1	K562, Jurkat	Horlbeck et al.
ARIH1_PRIM2	ARIH1	PRIM2	K562, Jurkat	Horlbeck et al.
ARIH1_PSMD12	ARIH1	PSMD12	K562, Jurkat	Horlbeck et al.
ARIH1_PTCD1	ARIH1	PTCD1	K562, Jurkat	Horlbeck et al.
ARIH1_PTTG1	ARIH1	PTTG1	K562, Jurkat	Horlbeck et al.
ARIH1_PWP1	ARIH1	PWP1	K562, Jurkat	Horlbeck et al.
ARIH1_QARS	ARIH1	QARS	K562, Jurkat	Horlbeck et al.
ARIH1_RBFA	ARIH1	RBFA	K562, Jurkat	Horlbeck et al.
ARIH1_REXO2	ARIH1	REXO2	K562, Jurkat	Horlbeck et al.
ARIH1_RFC4	ARIH1	RFC4	K562, Jurkat	Horlbeck et al.
ARIH1_RINT1	ARIH1	RINT1	K562, Jurkat	Horlbeck et al.
ARIH1_RNGTT	ARIH1	RNGTT	K562, Jurkat	Horlbeck et al.
ARIH1_RPF2	ARIH1	RPF2	K562, Jurkat	Horlbeck et al.
ARIH1_RPL10	ARIH1	RPL10	K562, Jurkat	Horlbeck et al.
ARIH1_RPL11	ARIH1	RPL11	K562, Jurkat	Horlbeck et al.
ARIH1_RPL23	ARIH1	RPL23	K562, Jurkat	Horlbeck et al.
ARIH1_RPL24	ARIH1	RPL24	K562, Jurkat	Horlbeck et al.
ARIH1_RPL27	ARIH1	RPL27	K562, Jurkat	Horlbeck et al.
ARIH1_RPL28	ARIH1	RPL28	K562, Jurkat	Horlbeck et al.
ARIH1_RPL32	ARIH1	RPL32	K562, Jurkat	Horlbeck et al.
ARIH1_RPL36A	ARIH1	RPL36A	K562, Jurkat	Horlbeck et al.
ARIH1_RPLP2	ARIH1	RPLP2	K562, Jurkat	Horlbeck et al.
ARIH1_RPS28	ARIH1	RPS28	K562, Jurkat	Horlbeck et al.
ARIH1_RTF1	ARIH1	RTF1	K562, Jurkat	Horlbeck et al.
ARIH1_SAP18	ARIH1	SAP18	K562, Jurkat	Horlbeck et al.
ARIH1_SDHC	ARIH1	SDHC	K562, Jurkat	Horlbeck et al.
ARIH1_SFXN1	ARIH1	SFXN1	K562, Jurkat	Horlbeck et al.
ARIH1_SKA3	ARIH1	SKA3	K562, Jurkat	Horlbeck et al.
ARIH1_SMNDC1	ARIH1	SMNDC1	K562, Jurkat	Horlbeck et al.
ARIH1_SNRPC	ARIH1	SNRPC	K562, Jurkat	Horlbeck et al.
ARIH1_SRFBP1	ARIH1	SRFBP1	K562, Jurkat	Horlbeck et al.
ARIH1_SSB	ARIH1	SSB	K562, Jurkat	Horlbeck et al.
ARIH1_SSBP1	ARIH1	SSBP1	K562, Jurkat	Horlbeck et al.
ARIH1_TAF1	ARIH1	TAF1	K562, Jurkat	Horlbeck et al.
ARIH1_TAF1A	ARIH1	TAF1A	K562, Jurkat	Horlbeck et al.
ARIH1_TAF2	ARIH1	TAF2	K562, Jurkat	Horlbeck et al.
ARIH1_TCOF1	ARIH1	TCOF1	K562, Jurkat	Horlbeck et al.
ARIH1_TFB1M	ARIH1	TFB1M	K562, Jurkat	Horlbeck et al.
ARIH1_TIPIN	ARIH1	TIPIN	K562, Jurkat	Horlbeck et al.
ARIH1_TMEM261	ARIH1	TMEM261	K562, Jurkat	Horlbeck et al.
ARIH1_TRA2B	ARIH1	TRA2B	K562, Jurkat	Horlbeck et al.
ARIH1_TRNAU1AP	ARIH1	TRNAU1AP	K562, Jurkat	Horlbeck et al.
ARIH1_TRPM7	ARIH1	TRPM7	K562, Jurkat	Horlbeck et al.
ARIH1_TUBB	ARIH1	TUBB	K562, Jurkat	Horlbeck et al.
ARIH1_UMPS	ARIH1	UMPS	K562, Jurkat	Horlbeck et al.
ARIH1_USE1	ARIH1	USE1	K562, Jurkat	Horlbeck et al.
ARIH1_WDR61	ARIH1	WDR61	K562, Jurkat	Horlbeck et al.
ARIH1_WDR77	ARIH1	WDR77	K562, Jurkat	Horlbeck et al.
ARIH1_XRN2	ARIH1	XRN2	K562, Jurkat	Horlbeck et al.
ARIH1_ZCCHC9	ARIH1	ZCCHC9	K562, Jurkat	Horlbeck et al.
ARIH1_ZMAT2	ARIH1	ZMAT2	K562, Jurkat	Horlbeck et al.
ARIH1_ZNF830	ARIH1	ZNF830	K562, Jurkat	Horlbeck et al.
ARIH1_ZNHIT6	ARIH1	ZNHIT6	K562, Jurkat	Horlbeck et al.
ARIH1_ZNRD1	ARIH1	ZNRD1	K562, Jurkat	Horlbeck et al.
ARL2_ASCC3	ARL2	ASCC3	K562, Jurkat	Horlbeck et al.
ARL2_AURKA	ARL2	AURKA	K562, Jurkat	Horlbeck et al.
ARL2_C9orf114	ARL2	C9orf114	K562, Jurkat	Horlbeck et al.
ARL2_CAPZB	ARL2	CAPZB	K562, Jurkat	Horlbeck et al.
ARL2_CCDC84	ARL2	CCDC84	K562, Jurkat	Horlbeck et al.
ARL2_CCT8	ARL2	CCT8	K562, Jurkat	Horlbeck et al.
ARL2_CDC16	ARL2	CDC16	K562, Jurkat	Horlbeck et al.
ARL2_CDC23	ARL2	CDC23	K562, Jurkat	Horlbeck et al.
ARL2_CDC26	ARL2	CDC26	K562, Jurkat	Horlbeck et al.
ARL2_CDC40	ARL2	CDC40	K562, Jurkat	Horlbeck et al.
ARL2_CDK1	ARL2	CDK1	K562, Jurkat	Horlbeck et al.
ARL2_CENPP	ARL2	CENPP	K562, Jurkat	Horlbeck et al.
ARL2_CENPW	ARL2	CENPW	K562, Jurkat	Horlbeck et al.
ARL2_CEP152	ARL2	CEP152	K562, Jurkat	Horlbeck et al.
ARL2_CEP192	ARL2	CEP192	K562, Jurkat	Horlbeck et al.
ARL2_CHMP2A	ARL2	CHMP2A	K562, Jurkat	Horlbeck et al.
ARL2_COPE	ARL2	COPE	K562, Jurkat	Horlbeck et al.
ARL2_CTNNBL1	ARL2	CTNNBL1	K562, Jurkat	Horlbeck et al.
ARL2_DCTN4	ARL2	DCTN4	K562, Jurkat	Horlbeck et al.
ARL2_DDX18	ARL2	DDX18	K562, Jurkat	Horlbeck et al.
ARL2_DDX46	ARL2	DDX46	K562, Jurkat	Horlbeck et al.
ARL2_DHX37	ARL2	DHX37	K562, Jurkat	Horlbeck et al.
ARL2_DYNC1H1	ARL2	DYNC1H1	K562, Jurkat	Horlbeck et al.
ARL2_EEF1G	ARL2	EEF1G	K562, Jurkat	Horlbeck et al.
ARL2_EFR3A	ARL2	EFR3A	K562, Jurkat	Horlbeck et al.
ARL2_EIF3C	ARL2	EIF3C	K562, Jurkat	Horlbeck et al.
ARL2_EIF4G1	ARL2	EIF4G1	K562, Jurkat	Horlbeck et al.
ARL2_EIF6	ARL2	EIF6	K562, Jurkat	Horlbeck et al.
ARL2_ELP4	ARL2	ELP4	K562, Jurkat	Horlbeck et al.
ARL2_FAM98B	ARL2	FAM98B	K562, Jurkat	Horlbeck et al.
ARL2_FH	ARL2	FH	K562, Jurkat	Horlbeck et al.
ARL2_GEMIN4	ARL2	GEMIN4	K562, Jurkat	Horlbeck et al.
ARL2_GNL2	ARL2	GNL2	K562, Jurkat	Horlbeck et al.
ARL2_GNL3L	ARL2	GNL3L	K562, Jurkat	Horlbeck et al.
ARL2_GTF2H4	ARL2	GTF2H4	K562, Jurkat	Horlbeck et al.
ARL2_GTF3C3	ARL2	GTF3C3	K562, Jurkat	Horlbeck et al.
ARL2_GTPBP4	ARL2	GTPBP4	K562, Jurkat	Horlbeck et al.
ARL2_HUS1	ARL2	HUS1	K562, Jurkat	Horlbeck et al.
ARL2_HYPK	ARL2	HYPK	K562, Jurkat	Horlbeck et al.
ARL2_IMPDH2	ARL2	IMPDH2	K562, Jurkat	Horlbeck et al.
ARL2_INTS3	ARL2	INTS3	K562, Jurkat	Horlbeck et al.
ARL2_KDM1A	ARL2	KDM1A	K562, Jurkat	Horlbeck et al.
ARL2_KIAA1731	ARL2	KIAA1731	K562, Jurkat	Horlbeck et al.
ARL2_LIAS	ARL2	LIAS	K562, Jurkat	Horlbeck et al.
ARL2_Ltn1	ARL2	Ltn1	K562, Jurkat	Horlbeck et al.
ARL2_MASTL	ARL2	MASTL	K562, Jurkat	Horlbeck et al.
ARL2_MED28	ARL2	MED28	K562, Jurkat	Horlbeck et al.
ARL2_MFAP1	ARL2	MFAP1	K562, Jurkat	Horlbeck et al.
ARL2_MINOS1-NBL1	ARL2	MINOS1-NBL1	K562, Jurkat	Horlbeck et al.
ARL2_MRPL46	ARL2	MRPL46	K562, Jurkat	Horlbeck et al.
ARL2_MTBP	ARL2	MTBP	K562, Jurkat	Horlbeck et al.
ARL2_MZT1	ARL2	MZT1	K562, Jurkat	Horlbeck et al.
ARL2_NAA25	ARL2	NAA25	K562, Jurkat	Horlbeck et al.
ARL2_NAMPT	ARL2	NAMPT	K562, Jurkat	Horlbeck et al.
ARL2_NCAPD2	ARL2	NCAPD2	K562, Jurkat	Horlbeck et al.
ARL2_NCBP1	ARL2	NCBP1	K562, Jurkat	Horlbeck et al.
ARL2_NEMF	ARL2	NEMF	K562, Jurkat	Horlbeck et al.
ARL2_NFYC	ARL2	NFYC	K562, Jurkat	Horlbeck et al.
ARL2_NIP7	ARL2	NIP7	K562, Jurkat	Horlbeck et al.
ARL2_NOC2L	ARL2	NOC2L	K562, Jurkat	Horlbeck et al.
ARL2_NOL9	ARL2	NOL9	K562, Jurkat	Horlbeck et al.
ARL2_NOLC1	ARL2	NOLC1	K562, Jurkat	Horlbeck et al.
ARL2_NUBP1	ARL2	NUBP1	K562, Jurkat	Horlbeck et al.
ARL2_NUP54	ARL2	NUP54	K562, Jurkat	Horlbeck et al.
ARL2_NUP85	ARL2	NUP85	K562, Jurkat	Horlbeck et al.
ARL2_OGFOD1	ARL2	OGFOD1	K562, Jurkat	Horlbeck et al.
ARL2_PAXBP1	ARL2	PAXBP1	K562, Jurkat	Horlbeck et al.
ARL2_PDCD7	ARL2	PDCD7	K562, Jurkat	Horlbeck et al.
ARL2_PET112	ARL2	PET112	K562, Jurkat	Horlbeck et al.
ARL2_PMF1	ARL2	PMF1	K562, Jurkat	Horlbeck et al.
ARL2_PNN	ARL2	PNN	K562, Jurkat	Horlbeck et al.
ARL2_POLD1	ARL2	POLD1	K562, Jurkat	Horlbeck et al.
ARL2_POLE2	ARL2	POLE2	K562, Jurkat	Horlbeck et al.
ARL2_POLN	ARL2	POLN	K562, Jurkat	Horlbeck et al.
ARL2_POLR2B	ARL2	POLR2B	K562, Jurkat	Horlbeck et al.
ARL2_POLR2K	ARL2	POLR2K	K562, Jurkat	Horlbeck et al.
ARL2_POLR3A	ARL2	POLR3A	K562, Jurkat	Horlbeck et al.
ARL2_POLR3B	ARL2	POLR3B	K562, Jurkat	Horlbeck et al.
ARL2_PPCS	ARL2	PPCS	K562, Jurkat	Horlbeck et al.
ARL2_PPIE	ARL2	PPIE	K562, Jurkat	Horlbeck et al.
ARL2_PPP2R1A	ARL2	PPP2R1A	K562, Jurkat	Horlbeck et al.
ARL2_PPP2R2A	ARL2	PPP2R2A	K562, Jurkat	Horlbeck et al.
ARL2_PRIM2	ARL2	PRIM2	K562, Jurkat	Horlbeck et al.
ARL2_PRMT5	ARL2	PRMT5	K562, Jurkat	Horlbeck et al.
ARL2_PSMB6	ARL2	PSMB6	K562, Jurkat	Horlbeck et al.
ARL2_PSMB7	ARL2	PSMB7	K562, Jurkat	Horlbeck et al.
ARL2_PSMC1	ARL2	PSMC1	K562, Jurkat	Horlbeck et al.
ARL2_PSMD6	ARL2	PSMD6	K562, Jurkat	Horlbeck et al.
ARL2_PSPH	ARL2	PSPH	K562, Jurkat	Horlbeck et al.
ARL2_PTTG1	ARL2	PTTG1	K562, Jurkat	Horlbeck et al.
ARL2_PWP1	ARL2	PWP1	K562, Jurkat	Horlbeck et al.
ARL2_RFC5	ARL2	RFC5	K562, Jurkat	Horlbeck et al.
ARL2_RNGTT	ARL2	RNGTT	K562, Jurkat	Horlbeck et al.
ARL2_ROMO1	ARL2	ROMO1	K562, Jurkat	Horlbeck et al.
ARL2_RPA3	ARL2	RPA3	K562, Jurkat	Horlbeck et al.
ARL2_RPL10	ARL2	RPL10	K562, Jurkat	Horlbeck et al.
ARL2_RPL23	ARL2	RPL23	K562, Jurkat	Horlbeck et al.
ARL2_RPL24	ARL2	RPL24	K562, Jurkat	Horlbeck et al.
ARL2_RPL27	ARL2	RPL27	K562, Jurkat	Horlbeck et al.
ARL2_RPL28	ARL2	RPL28	K562, Jurkat	Horlbeck et al.
ARL2_RPL3	ARL2	RPL3	K562, Jurkat	Horlbeck et al.
ARL2_RPL30	ARL2	RPL30	K562, Jurkat	Horlbeck et al.
ARL2_RPL32	ARL2	RPL32	K562, Jurkat	Horlbeck et al.
ARL2_RPL36A	ARL2	RPL36A	K562, Jurkat	Horlbeck et al.
ARL2_RPL5	ARL2	RPL5	K562, Jurkat	Horlbeck et al.
ARL2_RPLP1	ARL2	RPLP1	K562, Jurkat	Horlbeck et al.
ARL2_RPS18	ARL2	RPS18	K562, Jurkat	Horlbeck et al.
ARL2_RPS28	ARL2	RPS28	K562, Jurkat	Horlbeck et al.
ARL2_RTF1	ARL2	RTF1	K562, Jurkat	Horlbeck et al.
ARL2_SAP18	ARL2	SAP18	K562, Jurkat	Horlbeck et al.
ARL2_SDHC	ARL2	SDHC	K562, Jurkat	Horlbeck et al.
ARL2_SEH1L	ARL2	SEH1L	K562, Jurkat	Horlbeck et al.
ARL2_SF3B1	ARL2	SF3B1	K562, Jurkat	Horlbeck et al.
ARL2_SFXN1	ARL2	SFXN1	K562, Jurkat	Horlbeck et al.
ARL2_SKA3	ARL2	SKA3	K562, Jurkat	Horlbeck et al.
ARL2_SKIV2L	ARL2	SKIV2L	K562, Jurkat	Horlbeck et al.
ARL2_SLC7A6OS	ARL2	SLC7A6OS	K562, Jurkat	Horlbeck et al.
ARL2_SMNDC1	ARL2	SMNDC1	K562, Jurkat	Horlbeck et al.
ARL2_SNRPC	ARL2	SNRPC	K562, Jurkat	Horlbeck et al.
ARL2_SPAG7	ARL2	SPAG7	K562, Jurkat	Horlbeck et al.
ARL2_SRFBP1	ARL2	SRFBP1	K562, Jurkat	Horlbeck et al.
ARL2_SRSF7	ARL2	SRSF7	K562, Jurkat	Horlbeck et al.
ARL2_TAF1A	ARL2	TAF1A	K562, Jurkat	Horlbeck et al.
ARL2_TBC1D31	ARL2	TBC1D31	K562, Jurkat	Horlbeck et al.
ARL2_TCOF1	ARL2	TCOF1	K562, Jurkat	Horlbeck et al.
ARL2_TGIF2	ARL2	TGIF2	K562, Jurkat	Horlbeck et al.
ARL2_TUBB	ARL2	TUBB	K562, Jurkat	Horlbeck et al.
ARL2_TUBGCP3	ARL2	TUBGCP3	K562, Jurkat	Horlbeck et al.
ARL2_TUBGCP5	ARL2	TUBGCP5	K562, Jurkat	Horlbeck et al.
ARL2_UBA3	ARL2	UBA3	K562, Jurkat	Horlbeck et al.
ARL2_WARS2	ARL2	WARS2	K562, Jurkat	Horlbeck et al.
ARL2_WDR77	ARL2	WDR77	K562, Jurkat	Horlbeck et al.
ARL2_ZMAT2	ARL2	ZMAT2	K562, Jurkat	Horlbeck et al.
ARL2_ZMAT5	ARL2	ZMAT5	K562, Jurkat	Horlbeck et al.
ARL2_ZNF830	ARL2	ZNF830	K562, Jurkat	Horlbeck et al.
ARPC1A_ARPC1B	ARPC1A	ARPC1B	RPE	Thompson et al.
ARPC3_MCL1	ARPC3	MCL1	Meljuso, OVCAR8	DeWeirdt et al.
ARPC5_ARPC5L	ARPC5	ARPC5L	Mewo	Thompson et al.
ARRDC3_ARRDC3	ARRDC3	ARRDC3	K562	Norman et al.
ARRDC3_ATL1	ARRDC3	ATL1	K562	Norman et al.
ARRDC3_BAK1	ARRDC3	BAK1	K562	Norman et al.
ARRDC3_BCL2L11	ARRDC3	BCL2L11	K562	Norman et al.
ARRDC3_BCORL1	ARRDC3	BCORL1	K562	Norman et al.
ARRDC3_BCR	ARRDC3	BCR	K562	Norman et al.
ARRDC3_BPGM	ARRDC3	BPGM	K562	Norman et al.
ARRDC3_CBARP	ARRDC3	CBARP	K562	Norman et al.
ARRDC3_CBFA2T3	ARRDC3	CBFA2T3	K562	Norman et al.
ARRDC3_CBL	ARRDC3	CBL	K562	Norman et al.
ARRDC3_CDKN1A	ARRDC3	CDKN1A	K562	Norman et al.
ARRDC3_CDKN1B	ARRDC3	CDKN1B	K562	Norman et al.
ARRDC3_CDKN1C	ARRDC3	CDKN1C	K562	Norman et al.
ARRDC3_CEBPA	ARRDC3	CEBPA	K562	Norman et al.
ARRDC3_CEBPB	ARRDC3	CEBPB	K562	Norman et al.
ARRDC3_CEBPE	ARRDC3	CEBPE	K562	Norman et al.
ARRDC3_CELF2	ARRDC3	CELF2	K562	Norman et al.
ARRDC3_CITED1	ARRDC3	CITED1	K562	Norman et al.
ARRDC3_CKS1B	ARRDC3	CKS1B	K562	Norman et al.
ARRDC3_CLDN6	ARRDC3	CLDN6	K562	Norman et al.
ARRDC3_CNN1	ARRDC3	CNN1	K562	Norman et al.
ARRDC3_CNNM4	ARRDC3	CNNM4	K562	Norman et al.
ARRDC3_COL1A1	ARRDC3	COL1A1	K562	Norman et al.
ARRDC3_COL2A1	ARRDC3	COL2A1	K562	Norman et al.
ARRDC3_CSRNP1	ARRDC3	CSRNP1	K562	Norman et al.
ARRDC3_DLX2	ARRDC3	DLX2	K562	Norman et al.
ARRDC3_DUSP9	ARRDC3	DUSP9	K562	Norman et al.
ARRDC3_EGR1	ARRDC3	EGR1	K562	Norman et al.
ARRDC3_ELMSAN1	ARRDC3	ELMSAN1	K562	Norman et al.
ARRDC3_ETS2	ARRDC3	ETS2	K562	Norman et al.
ARRDC3_FEV	ARRDC3	FEV	K562	Norman et al.
ARRDC3_FOSB	ARRDC3	FOSB	K562	Norman et al.
ARRDC3_FOXA1	ARRDC3	FOXA1	K562	Norman et al.
ARRDC3_FOXA3	ARRDC3	FOXA3	K562	Norman et al.
ARRDC3_FOXF1	ARRDC3	FOXF1	K562	Norman et al.
ARRDC3_FOXL2	ARRDC3	FOXL2	K562	Norman et al.
ARRDC3_FOXL2NB	ARRDC3	FOXL2NB	K562	Norman et al.
ARRDC3_FOXO4	ARRDC3	FOXO4	K562	Norman et al.
ARRDC3_GCH1	ARRDC3	GCH1	K562	Norman et al.
ARRDC3_GLB1L2	ARRDC3	GLB1L2	K562	Norman et al.
ARRDC3_HES7	ARRDC3	HES7	K562	Norman et al.
ARRDC3_HK2	ARRDC3	HK2	K562	Norman et al.
ARRDC3_HNF4A	ARRDC3	HNF4A	K562	Norman et al.
ARRDC3_HOXA13	ARRDC3	HOXA13	K562	Norman et al.
ARRDC3_HOXB9	ARRDC3	HOXB9	K562	Norman et al.
ARRDC3_HOXC13	ARRDC3	HOXC13	K562	Norman et al.
ARRDC3_IER5L	ARRDC3	IER5L	K562	Norman et al.
ARRDC3_IGDCC3	ARRDC3	IGDCC3	K562	Norman et al.
ARRDC3_IKZF3	ARRDC3	IKZF3	K562	Norman et al.
ARRDC3_IRF1	ARRDC3	IRF1	K562	Norman et al.
ARRDC3_ISL2	ARRDC3	ISL2	K562	Norman et al.
ARRDC3_JUN	ARRDC3	JUN	K562	Norman et al.
ARRDC3_KIF18B	ARRDC3	KIF18B	K562	Norman et al.
ARRDC3_KIF2C	ARRDC3	KIF2C	K562	Norman et al.
ARRDC3_KLF1	ARRDC3	KLF1	K562	Norman et al.
ARRDC3_KMT2A	ARRDC3	KMT2A	K562	Norman et al.
ARRDC3_LHX1	ARRDC3	LHX1	K562	Norman et al.
ARRDC3_LYL1	ARRDC3	LYL1	K562	Norman et al.
ARRDC3_MAML2	ARRDC3	MAML2	K562	Norman et al.
ARRDC3_MAP2K3	ARRDC3	MAP2K3	K562	Norman et al.
ARRDC3_MAP2K6	ARRDC3	MAP2K6	K562	Norman et al.
ARRDC3_MAP4K3	ARRDC3	MAP4K3	K562	Norman et al.
ARRDC3_MAP4K5	ARRDC3	MAP4K5	K562	Norman et al.
ARRDC3_MAP7D1	ARRDC3	MAP7D1	K562	Norman et al.
ARRDC3_MAPK1	ARRDC3	MAPK1	K562	Norman et al.
ARRDC3_MCOLN3	ARRDC3	MCOLN3	K562	Norman et al.
ARRDC3_MEIS1	ARRDC3	MEIS1	K562	Norman et al.
ARRDC3_MIDN	ARRDC3	MIDN	K562	Norman et al.
ARRDC3_MLK4	ARRDC3	MLK4	K562	Norman et al.
ARRDC3_NCL	ARRDC3	NCL	K562	Norman et al.
ARRDC3_NIT1	ARRDC3	NIT1	K562	Norman et al.
ARRDC3_OSR2	ARRDC3	OSR2	K562	Norman et al.
ARRDC3_PEG10	ARRDC3	PEG10	K562	Norman et al.
ARRDC3_PIK3CB	ARRDC3	PIK3CB	K562	Norman et al.
ARRDC3_PLEKHO2	ARRDC3	PLEKHO2	K562	Norman et al.
ARRDC3_PLK4	ARRDC3	PLK4	K562	Norman et al.
ARRDC3_POU3F2	ARRDC3	POU3F2	K562	Norman et al.
ARRDC3_PRDM1	ARRDC3	PRDM1	K562	Norman et al.
ARRDC3_PRTG	ARRDC3	PRTG	K562	Norman et al.
ARRDC3_PTPN1	ARRDC3	PTPN1	K562	Norman et al.
ARRDC3_PTPN12	ARRDC3	PTPN12	K562	Norman et al.
ARRDC3_PTPN13	ARRDC3	PTPN13	K562	Norman et al.
ARRDC3_PTPN9	ARRDC3	PTPN9	K562	Norman et al.
ARRDC3_RHOXF2B	ARRDC3	RHOXF2B	K562	Norman et al.
ARRDC3_RREB1	ARRDC3	RREB1	K562	Norman et al.
ARRDC3_RUNX1T1	ARRDC3	RUNX1T1	K562	Norman et al.
ARRDC3_S1PR2	ARRDC3	S1PR2	K562	Norman et al.
ARRDC3_SAMD1	ARRDC3	SAMD1	K562	Norman et al.
ARRDC3_SET	ARRDC3	SET	K562	Norman et al.
ARRDC3_SGK1	ARRDC3	SGK1	K562	Norman et al.
ARRDC3_SLC38A2	ARRDC3	SLC38A2	K562	Norman et al.
ARRDC3_SLC4A1	ARRDC3	SLC4A1	K562	Norman et al.
ARRDC3_SLC6A9	ARRDC3	SLC6A9	K562	Norman et al.
ARRDC3_SNAI1	ARRDC3	SNAI1	K562	Norman et al.
ARRDC3_SPI1	ARRDC3	SPI1	K562	Norman et al.
ARRDC3_STIL	ARRDC3	STIL	K562	Norman et al.
ARRDC3_TBX2	ARRDC3	TBX2	K562	Norman et al.
ARRDC3_TBX3	ARRDC3	TBX3	K562	Norman et al.
ARRDC3_TGFBR2	ARRDC3	TGFBR2	K562	Norman et al.
ARRDC3_TMEM173	ARRDC3	TMEM173	K562	Norman et al.
ARRDC3_TMSB4X	ARRDC3	TMSB4X	K562	Norman et al.
ARRDC3_TP73	ARRDC3	TP73	K562	Norman et al.
ARRDC3_TSC22D1	ARRDC3	TSC22D1	K562	Norman et al.
ARRDC3_UBASH3A	ARRDC3	UBASH3A	K562	Norman et al.
ARRDC3_UBASH3B	ARRDC3	UBASH3B	K562	Norman et al.
ARRDC3_ZBTB1	ARRDC3	ZBTB1	K562	Norman et al.
ARRDC3_ZBTB10	ARRDC3	ZBTB10	K562	Norman et al.
ARRDC3_ZBTB25	ARRDC3	ZBTB25	K562	Norman et al.
ARRDC3_ZC3HAV1	ARRDC3	ZC3HAV1	K562	Norman et al.
ARRDC3_ZNF318	ARRDC3	ZNF318	K562	Norman et al.
ASCC3_ASNA1	ASCC3	ASNA1	K562, Jurkat	Horlbeck et al.
ASCC3_ATP1A1	ASCC3	ATP1A1	K562, Jurkat	Horlbeck et al.
ASCC3_ATP6V1G1	ASCC3	ATP6V1G1	K562, Jurkat	Horlbeck et al.
ASCC3_AURKA	ASCC3	AURKA	K562, Jurkat	Horlbeck et al.
ASCC3_BDP1	ASCC3	BDP1	K562, Jurkat	Horlbeck et al.
ASCC3_BNIP1	ASCC3	BNIP1	K562, Jurkat	Horlbeck et al.
ASCC3_BOD1L1	ASCC3	BOD1L1	K562, Jurkat	Horlbeck et al.
ASCC3_CAMLG	ASCC3	CAMLG	K562, Jurkat	Horlbeck et al.
ASCC3_CCT8	ASCC3	CCT8	K562, Jurkat	Horlbeck et al.
ASCC3_CDC40	ASCC3	CDC40	K562, Jurkat	Horlbeck et al.
ASCC3_CDK12	ASCC3	CDK12	K562, Jurkat	Horlbeck et al.
ASCC3_CENPM	ASCC3	CENPM	K562, Jurkat	Horlbeck et al.
ASCC3_CEP152	ASCC3	CEP152	K562, Jurkat	Horlbeck et al.
ASCC3_CEP192	ASCC3	CEP192	K562, Jurkat	Horlbeck et al.
ASCC3_CNOT1	ASCC3	CNOT1	K562, Jurkat	Horlbeck et al.
ASCC3_DCTN4	ASCC3	DCTN4	K562, Jurkat	Horlbeck et al.
ASCC3_DDX18	ASCC3	DDX18	K562, Jurkat	Horlbeck et al.
ASCC3_DDX46	ASCC3	DDX46	K562, Jurkat	Horlbeck et al.
ASCC3_EMC1	ASCC3	EMC1	K562, Jurkat	Horlbeck et al.
ASCC3_FAM98B	ASCC3	FAM98B	K562, Jurkat	Horlbeck et al.
ASCC3_FH	ASCC3	FH	K562, Jurkat	Horlbeck et al.
ASCC3_GEMIN2	ASCC3	GEMIN2	K562, Jurkat	Horlbeck et al.
ASCC3_GNL2	ASCC3	GNL2	K562, Jurkat	Horlbeck et al.
ASCC3_GTF3C3	ASCC3	GTF3C3	K562, Jurkat	Horlbeck et al.
ASCC3_HUS1	ASCC3	HUS1	K562, Jurkat	Horlbeck et al.
ASCC3_KCTD10	ASCC3	KCTD10	K562, Jurkat	Horlbeck et al.
ASCC3_KIAA1731	ASCC3	KIAA1731	K562, Jurkat	Horlbeck et al.
ASCC3_LEO1	ASCC3	LEO1	K562, Jurkat	Horlbeck et al.
ASCC3_MASTL	ASCC3	MASTL	K562, Jurkat	Horlbeck et al.
ASCC3_MBTPS2	ASCC3	MBTPS2	K562, Jurkat	Horlbeck et al.
ASCC3_MED14	ASCC3	MED14	K562, Jurkat	Horlbeck et al.
ASCC3_MED28	ASCC3	MED28	K562, Jurkat	Horlbeck et al.
ASCC3_METAP2	ASCC3	METAP2	K562, Jurkat	Horlbeck et al.
ASCC3_MINOS1-NBL1	ASCC3	MINOS1-NBL1	K562, Jurkat	Horlbeck et al.
ASCC3_MRPL15	ASCC3	MRPL15	K562, Jurkat	Horlbeck et al.
ASCC3_MRPS21	ASCC3	MRPS21	K562, Jurkat	Horlbeck et al.
ASCC3_MRPS27	ASCC3	MRPS27	K562, Jurkat	Horlbeck et al.
ASCC3_MRPS30	ASCC3	MRPS30	K562, Jurkat	Horlbeck et al.
ASCC3_MRPS5	ASCC3	MRPS5	K562, Jurkat	Horlbeck et al.
ASCC3_NACA	ASCC3	NACA	K562, Jurkat	Horlbeck et al.
ASCC3_NCAPD2	ASCC3	NCAPD2	K562, Jurkat	Horlbeck et al.
ASCC3_NCBP1	ASCC3	NCBP1	K562, Jurkat	Horlbeck et al.
ASCC3_NEMF	ASCC3	NEMF	K562, Jurkat	Horlbeck et al.
ASCC3_NFE2L1	ASCC3	NFE2L1	K562, Jurkat	Horlbeck et al.
ASCC3_NSMCE1	ASCC3	NSMCE1	K562, Jurkat	Horlbeck et al.
ASCC3_NUP85	ASCC3	NUP85	K562, Jurkat	Horlbeck et al.
ASCC3_PDCD7	ASCC3	PDCD7	K562, Jurkat	Horlbeck et al.
ASCC3_PGD	ASCC3	PGD	K562, Jurkat	Horlbeck et al.
ASCC3_PMF1	ASCC3	PMF1	K562, Jurkat	Horlbeck et al.
ASCC3_PNN	ASCC3	PNN	K562, Jurkat	Horlbeck et al.
ASCC3_POLE	ASCC3	POLE	K562, Jurkat	Horlbeck et al.
ASCC3_POLR3A	ASCC3	POLR3A	K562, Jurkat	Horlbeck et al.
ASCC3_POLR3B	ASCC3	POLR3B	K562, Jurkat	Horlbeck et al.
ASCC3_PPIE	ASCC3	PPIE	K562, Jurkat	Horlbeck et al.
ASCC3_PPWD1	ASCC3	PPWD1	K562, Jurkat	Horlbeck et al.
ASCC3_PRIM2	ASCC3	PRIM2	K562, Jurkat	Horlbeck et al.
ASCC3_PSMD12	ASCC3	PSMD12	K562, Jurkat	Horlbeck et al.
ASCC3_PSPH	ASCC3	PSPH	K562, Jurkat	Horlbeck et al.
ASCC3_RBFA	ASCC3	RBFA	K562, Jurkat	Horlbeck et al.
ASCC3_REXO2	ASCC3	REXO2	K562, Jurkat	Horlbeck et al.
ASCC3_RINT1	ASCC3	RINT1	K562, Jurkat	Horlbeck et al.
ASCC3_RPL27	ASCC3	RPL27	K562, Jurkat	Horlbeck et al.
ASCC3_RPL3	ASCC3	RPL3	K562, Jurkat	Horlbeck et al.
ASCC3_RPL36A	ASCC3	RPL36A	K562, Jurkat	Horlbeck et al.
ASCC3_RPLP1	ASCC3	RPLP1	K562, Jurkat	Horlbeck et al.
ASCC3_RPLP2	ASCC3	RPLP2	K562, Jurkat	Horlbeck et al.
ASCC3_RPP38	ASCC3	RPP38	K562, Jurkat	Horlbeck et al.
ASCC3_RPS28	ASCC3	RPS28	K562, Jurkat	Horlbeck et al.
ASCC3_RTF1	ASCC3	RTF1	K562, Jurkat	Horlbeck et al.
ASCC3_SAP18	ASCC3	SAP18	K562, Jurkat	Horlbeck et al.
ASCC3_SF3B1	ASCC3	SF3B1	K562, Jurkat	Horlbeck et al.
ASCC3_SLC7A6OS	ASCC3	SLC7A6OS	K562, Jurkat	Horlbeck et al.
ASCC3_SMC5	ASCC3	SMC5	K562, Jurkat	Horlbeck et al.
ASCC3_SNAPC1	ASCC3	SNAPC1	K562, Jurkat	Horlbeck et al.
ASCC3_SNRNP70	ASCC3	SNRNP70	K562, Jurkat	Horlbeck et al.
ASCC3_SNRPC	ASCC3	SNRPC	K562, Jurkat	Horlbeck et al.
ASCC3_SNRPG	ASCC3	SNRPG	K562, Jurkat	Horlbeck et al.
ASCC3_SRSF7	ASCC3	SRSF7	K562, Jurkat	Horlbeck et al.
ASCC3_TAF2	ASCC3	TAF2	K562, Jurkat	Horlbeck et al.
ASCC3_TBCB	ASCC3	TBCB	K562, Jurkat	Horlbeck et al.
ASCC3_TRMT5	ASCC3	TRMT5	K562, Jurkat	Horlbeck et al.
ASCC3_TRPM7	ASCC3	TRPM7	K562, Jurkat	Horlbeck et al.
ASCC3_UBA3	ASCC3	UBA3	K562, Jurkat	Horlbeck et al.
ASCC3_USE1	ASCC3	USE1	K562, Jurkat	Horlbeck et al.
ASCC3_VPS29	ASCC3	VPS29	K562, Jurkat	Horlbeck et al.
ASCC3_WDR61	ASCC3	WDR61	K562, Jurkat	Horlbeck et al.
ASCC3_WDR7	ASCC3	WDR7	K562, Jurkat	Horlbeck et al.
ASCC3_YTHDC1	ASCC3	YTHDC1	K562, Jurkat	Horlbeck et al.
ASCC3_ZMAT2	ASCC3	ZMAT2	K562, Jurkat	Horlbeck et al.
ASCC3_ZNF511	ASCC3	ZNF511	K562, Jurkat	Horlbeck et al.
ASCC3_ZNF830	ASCC3	ZNF830	K562, Jurkat	Horlbeck et al.
ASF1A_ASF1B	ASF1A	ASF1B	A375, Mewo, RPE	Thompson et al.
ASNA1_ASNA1	ASNA1	ASNA1	K562, Jurkat	Horlbeck et al.
ASNA1_AURKA	ASNA1	AURKA	K562, Jurkat	Horlbeck et al.
ASNA1_BNIP1	ASNA1	BNIP1	K562, Jurkat	Horlbeck et al.
ASNA1_CAMLG	ASNA1	CAMLG	K562, Jurkat	Horlbeck et al.
ASNA1_CCNK	ASNA1	CCNK	K562, Jurkat	Horlbeck et al.
ASNA1_CENPW	ASNA1	CENPW	K562, Jurkat	Horlbeck et al.
ASNA1_CEP152	ASNA1	CEP152	K562, Jurkat	Horlbeck et al.
ASNA1_CEP192	ASNA1	CEP192	K562, Jurkat	Horlbeck et al.
ASNA1_CMAS	ASNA1	CMAS	K562, Jurkat	Horlbeck et al.
ASNA1_DCTN4	ASNA1	DCTN4	K562, Jurkat	Horlbeck et al.
ASNA1_DYNC1H1	ASNA1	DYNC1H1	K562, Jurkat	Horlbeck et al.
ASNA1_EFR3A	ASNA1	EFR3A	K562, Jurkat	Horlbeck et al.
ASNA1_EIF3H	ASNA1	EIF3H	K562, Jurkat	Horlbeck et al.
ASNA1_EMC1	ASNA1	EMC1	K562, Jurkat	Horlbeck et al.
ASNA1_EMC4	ASNA1	EMC4	K562, Jurkat	Horlbeck et al.
ASNA1_EMC7	ASNA1	EMC7	K562, Jurkat	Horlbeck et al.
ASNA1_FIP1L1	ASNA1	FIP1L1	K562, Jurkat	Horlbeck et al.
ASNA1_GFER	ASNA1	GFER	K562, Jurkat	Horlbeck et al.
ASNA1_HCCS	ASNA1	HCCS	K562, Jurkat	Horlbeck et al.
ASNA1_HUS1	ASNA1	HUS1	K562, Jurkat	Horlbeck et al.
ASNA1_KIAA1731	ASNA1	KIAA1731	K562, Jurkat	Horlbeck et al.
ASNA1_LARS	ASNA1	LARS	K562, Jurkat	Horlbeck et al.
ASNA1_LEO1	ASNA1	LEO1	K562, Jurkat	Horlbeck et al.
ASNA1_MARS2	ASNA1	MARS2	K562, Jurkat	Horlbeck et al.
ASNA1_MASTL	ASNA1	MASTL	K562, Jurkat	Horlbeck et al.
ASNA1_MBTPS2	ASNA1	MBTPS2	K562, Jurkat	Horlbeck et al.
ASNA1_MCM3	ASNA1	MCM3	K562, Jurkat	Horlbeck et al.
ASNA1_MED17	ASNA1	MED17	K562, Jurkat	Horlbeck et al.
ASNA1_MED24	ASNA1	MED24	K562, Jurkat	Horlbeck et al.
ASNA1_MED28	ASNA1	MED28	K562, Jurkat	Horlbeck et al.
ASNA1_MINOS1	ASNA1	MINOS1	K562, Jurkat	Horlbeck et al.
ASNA1_MINOS1-NBL1	ASNA1	MINOS1-NBL1	K562, Jurkat	Horlbeck et al.
ASNA1_MRPL10	ASNA1	MRPL10	K562, Jurkat	Horlbeck et al.
ASNA1_MRPL19	ASNA1	MRPL19	K562, Jurkat	Horlbeck et al.
ASNA1_MRPL22	ASNA1	MRPL22	K562, Jurkat	Horlbeck et al.
ASNA1_MRPL33	ASNA1	MRPL33	K562, Jurkat	Horlbeck et al.
ASNA1_MRPL36	ASNA1	MRPL36	K562, Jurkat	Horlbeck et al.
ASNA1_MRPL43	ASNA1	MRPL43	K562, Jurkat	Horlbeck et al.
ASNA1_MRPS11	ASNA1	MRPS11	K562, Jurkat	Horlbeck et al.
ASNA1_MRPS21	ASNA1	MRPS21	K562, Jurkat	Horlbeck et al.
ASNA1_MRPS25	ASNA1	MRPS25	K562, Jurkat	Horlbeck et al.
ASNA1_MRPS27	ASNA1	MRPS27	K562, Jurkat	Horlbeck et al.
ASNA1_MRPS5	ASNA1	MRPS5	K562, Jurkat	Horlbeck et al.
ASNA1_MRPS9	ASNA1	MRPS9	K562, Jurkat	Horlbeck et al.
ASNA1_MTBP	ASNA1	MTBP	K562, Jurkat	Horlbeck et al.
ASNA1_MTOR	ASNA1	MTOR	K562, Jurkat	Horlbeck et al.
ASNA1_NDUFA8	ASNA1	NDUFA8	K562, Jurkat	Horlbeck et al.
ASNA1_NDUFA9	ASNA1	NDUFA9	K562, Jurkat	Horlbeck et al.
ASNA1_NDUFB2	ASNA1	NDUFB2	K562, Jurkat	Horlbeck et al.
ASNA1_PNISR	ASNA1	PNISR	K562, Jurkat	Horlbeck et al.
ASNA1_POLR2K	ASNA1	POLR2K	K562, Jurkat	Horlbeck et al.
ASNA1_PPP2R1A	ASNA1	PPP2R1A	K562, Jurkat	Horlbeck et al.
ASNA1_PRIM2	ASNA1	PRIM2	K562, Jurkat	Horlbeck et al.
ASNA1_PSMD12	ASNA1	PSMD12	K562, Jurkat	Horlbeck et al.
ASNA1_PSMD6	ASNA1	PSMD6	K562, Jurkat	Horlbeck et al.
ASNA1_PTCD1	ASNA1	PTCD1	K562, Jurkat	Horlbeck et al.
ASNA1_RFC5	ASNA1	RFC5	K562, Jurkat	Horlbeck et al.
ASNA1_RINT1	ASNA1	RINT1	K562, Jurkat	Horlbeck et al.
ASNA1_RNF20	ASNA1	RNF20	K562, Jurkat	Horlbeck et al.
ASNA1_RPLP2	ASNA1	RPLP2	K562, Jurkat	Horlbeck et al.
ASNA1_RPS27A	ASNA1	RPS27A	K562, Jurkat	Horlbeck et al.
ASNA1_SEH1L	ASNA1	SEH1L	K562, Jurkat	Horlbeck et al.
ASNA1_SF3B1	ASNA1	SF3B1	K562, Jurkat	Horlbeck et al.
ASNA1_SFXN1	ASNA1	SFXN1	K562, Jurkat	Horlbeck et al.
ASNA1_SNRPC	ASNA1	SNRPC	K562, Jurkat	Horlbeck et al.
ASNA1_SRSF7	ASNA1	SRSF7	K562, Jurkat	Horlbeck et al.
ASNA1_STXBP4	ASNA1	STXBP4	K562, Jurkat	Horlbeck et al.
ASNA1_SYVN1	ASNA1	SYVN1	K562, Jurkat	Horlbeck et al.
ASNA1_TAF2	ASNA1	TAF2	K562, Jurkat	Horlbeck et al.
ASNA1_TGIF2	ASNA1	TGIF2	K562, Jurkat	Horlbeck et al.
ASNA1_TUBGCP3	ASNA1	TUBGCP3	K562, Jurkat	Horlbeck et al.
ASNA1_UMPS	ASNA1	UMPS	K562, Jurkat	Horlbeck et al.
ASNA1_UQCRB	ASNA1	UQCRB	K562, Jurkat	Horlbeck et al.
ASNA1_USE1	ASNA1	USE1	K562, Jurkat	Horlbeck et al.
ASNA1_WDR61	ASNA1	WDR61	K562, Jurkat	Horlbeck et al.
ASPM_CPPED1	ASPM	CPPED1	Mewo, RPE	Thompson et al.
ASPM_GNB5	ASPM	GNB5	A375	Thompson et al.
ASPM_INPP5K	ASPM	INPP5K	Mewo	Thompson et al.
ASPM_PTPRS	ASPM	PTPRS	A375	Thompson et al.
ASPM_RNF135	ASPM	RNF135	Mewo	Thompson et al.
ASPM_RRAS	ASPM	RRAS	Mewo	Thompson et al.
ASRGL1_TASP1	ASRGL1	TASP1	A375	Thompson et al.
ATG101_BCL2L1	ATG101	BCL2L1	Meljuso, OVCAR8	DeWeirdt et al.
ATG9A_BCL2L1	ATG9A	BCL2L1	Meljuso, OVCAR8	DeWeirdt et al.
ATL1_ATL1	ATL1	ATL1	K562	Norman et al.
ATL1_BAK1	ATL1	BAK1	K562	Norman et al.
ATL1_BCL2L11	ATL1	BCL2L11	K562	Norman et al.
ATL1_BCORL1	ATL1	BCORL1	K562	Norman et al.
ATL1_BCR	ATL1	BCR	K562	Norman et al.
ATL1_BPGM	ATL1	BPGM	K562	Norman et al.
ATL1_CBARP	ATL1	CBARP	K562	Norman et al.
ATL1_CBFA2T3	ATL1	CBFA2T3	K562	Norman et al.
ATL1_CBL	ATL1	CBL	K562	Norman et al.
ATL1_CDKN1A	ATL1	CDKN1A	K562	Norman et al.
ATL1_CDKN1B	ATL1	CDKN1B	K562	Norman et al.
ATL1_CDKN1C	ATL1	CDKN1C	K562	Norman et al.
ATL1_CEBPA	ATL1	CEBPA	K562	Norman et al.
ATL1_CEBPB	ATL1	CEBPB	K562	Norman et al.
ATL1_CEBPE	ATL1	CEBPE	K562	Norman et al.
ATL1_CELF2	ATL1	CELF2	K562	Norman et al.
ATL1_CITED1	ATL1	CITED1	K562	Norman et al.
ATL1_CKS1B	ATL1	CKS1B	K562	Norman et al.
ATL1_CLDN6	ATL1	CLDN6	K562	Norman et al.
ATL1_CNN1	ATL1	CNN1	K562	Norman et al.
ATL1_CNNM4	ATL1	CNNM4	K562	Norman et al.
ATL1_COL1A1	ATL1	COL1A1	K562	Norman et al.
ATL1_COL2A1	ATL1	COL2A1	K562	Norman et al.
ATL1_CSRNP1	ATL1	CSRNP1	K562	Norman et al.
ATL1_DLX2	ATL1	DLX2	K562	Norman et al.
ATL1_DUSP9	ATL1	DUSP9	K562	Norman et al.
ATL1_EGR1	ATL1	EGR1	K562	Norman et al.
ATL1_ELMSAN1	ATL1	ELMSAN1	K562	Norman et al.
ATL1_ETS2	ATL1	ETS2	K562	Norman et al.
ATL1_FEV	ATL1	FEV	K562	Norman et al.
ATL1_FOSB	ATL1	FOSB	K562	Norman et al.
ATL1_FOXA1	ATL1	FOXA1	K562	Norman et al.
ATL1_FOXA3	ATL1	FOXA3	K562	Norman et al.
ATL1_FOXF1	ATL1	FOXF1	K562	Norman et al.
ATL1_FOXL2	ATL1	FOXL2	K562	Norman et al.
ATL1_FOXL2NB	ATL1	FOXL2NB	K562	Norman et al.
ATL1_FOXO4	ATL1	FOXO4	K562	Norman et al.
ATL1_GCH1	ATL1	GCH1	K562	Norman et al.
ATL1_GLB1L2	ATL1	GLB1L2	K562	Norman et al.
ATL1_HES7	ATL1	HES7	K562	Norman et al.
ATL1_HK2	ATL1	HK2	K562	Norman et al.
ATL1_HNF4A	ATL1	HNF4A	K562	Norman et al.
ATL1_HOXA13	ATL1	HOXA13	K562	Norman et al.
ATL1_HOXB9	ATL1	HOXB9	K562	Norman et al.
ATL1_HOXC13	ATL1	HOXC13	K562	Norman et al.
ATL1_IER5L	ATL1	IER5L	K562	Norman et al.
ATL1_IGDCC3	ATL1	IGDCC3	K562	Norman et al.
ATL1_IKZF3	ATL1	IKZF3	K562	Norman et al.
ATL1_IRF1	ATL1	IRF1	K562	Norman et al.
ATL1_ISL2	ATL1	ISL2	K562	Norman et al.
ATL1_JUN	ATL1	JUN	K562	Norman et al.
ATL1_KIF18B	ATL1	KIF18B	K562	Norman et al.
ATL1_KIF2C	ATL1	KIF2C	K562	Norman et al.
ATL1_KLF1	ATL1	KLF1	K562	Norman et al.
ATL1_KMT2A	ATL1	KMT2A	K562	Norman et al.
ATL1_LHX1	ATL1	LHX1	K562	Norman et al.
ATL1_LYL1	ATL1	LYL1	K562	Norman et al.
ATL1_MAML2	ATL1	MAML2	K562	Norman et al.
ATL1_MAP2K3	ATL1	MAP2K3	K562	Norman et al.
ATL1_MAP2K6	ATL1	MAP2K6	K562	Norman et al.
ATL1_MAP4K3	ATL1	MAP4K3	K562	Norman et al.
ATL1_MAP4K5	ATL1	MAP4K5	K562	Norman et al.
ATL1_MAP7D1	ATL1	MAP7D1	K562	Norman et al.
ATL1_MAPK1	ATL1	MAPK1	K562	Norman et al.
ATL1_MCOLN3	ATL1	MCOLN3	K562	Norman et al.
ATL1_MEIS1	ATL1	MEIS1	K562	Norman et al.
ATL1_MIDN	ATL1	MIDN	K562	Norman et al.
ATL1_MLK4	ATL1	MLK4	K562	Norman et al.
ATL1_NCL	ATL1	NCL	K562	Norman et al.
ATL1_NIT1	ATL1	NIT1	K562	Norman et al.
ATL1_OSR2	ATL1	OSR2	K562	Norman et al.
ATL1_PEG10	ATL1	PEG10	K562	Norman et al.
ATL1_PIK3CB	ATL1	PIK3CB	K562	Norman et al.
ATL1_PLEKHO2	ATL1	PLEKHO2	K562	Norman et al.
ATL1_PLK4	ATL1	PLK4	K562	Norman et al.
ATL1_POU3F2	ATL1	POU3F2	K562	Norman et al.
ATL1_PRDM1	ATL1	PRDM1	K562	Norman et al.
ATL1_PRTG	ATL1	PRTG	K562	Norman et al.
ATL1_PTPN1	ATL1	PTPN1	K562	Norman et al.
ATL1_PTPN12	ATL1	PTPN12	K562	Norman et al.
ATL1_PTPN13	ATL1	PTPN13	K562	Norman et al.
ATL1_PTPN9	ATL1	PTPN9	K562	Norman et al.
ATL1_RHOXF2B	ATL1	RHOXF2B	K562	Norman et al.
ATL1_RREB1	ATL1	RREB1	K562	Norman et al.
ATL1_RUNX1T1	ATL1	RUNX1T1	K562	Norman et al.
ATL1_S1PR2	ATL1	S1PR2	K562	Norman et al.
ATL1_SAMD1	ATL1	SAMD1	K562	Norman et al.
ATL1_SET	ATL1	SET	K562	Norman et al.
ATL1_SGK1	ATL1	SGK1	K562	Norman et al.
ATL1_SLC38A2	ATL1	SLC38A2	K562	Norman et al.
ATL1_SLC4A1	ATL1	SLC4A1	K562	Norman et al.
ATL1_SLC6A9	ATL1	SLC6A9	K562	Norman et al.
ATL1_SNAI1	ATL1	SNAI1	K562	Norman et al.
ATL1_SPI1	ATL1	SPI1	K562	Norman et al.
ATL1_STIL	ATL1	STIL	K562	Norman et al.
ATL1_TBX2	ATL1	TBX2	K562	Norman et al.
ATL1_TBX3	ATL1	TBX3	K562	Norman et al.
ATL1_TGFBR2	ATL1	TGFBR2	K562	Norman et al.
ATL1_TMEM173	ATL1	TMEM173	K562	Norman et al.
ATL1_TMSB4X	ATL1	TMSB4X	K562	Norman et al.
ATL1_TP73	ATL1	TP73	K562	Norman et al.
ATL1_TSC22D1	ATL1	TSC22D1	K562	Norman et al.
ATL1_UBASH3A	ATL1	UBASH3A	K562	Norman et al.
ATL1_UBASH3B	ATL1	UBASH3B	K562	Norman et al.
ATL1_ZBTB1	ATL1	ZBTB1	K562	Norman et al.
ATL1_ZBTB10	ATL1	ZBTB10	K562	Norman et al.
ATL1_ZBTB25	ATL1	ZBTB25	K562	Norman et al.
ATL1_ZC3HAV1	ATL1	ZC3HAV1	K562	Norman et al.
ATL1_ZNF318	ATL1	ZNF318	K562	Norman et al.
ATL2_MCL1	ATL2	MCL1	Meljuso, OVCAR8	DeWeirdt et al.
ATM_CHEK1	ATM	CHEK1	HeLa	Shen et al.
ATM_KDM6A	ATM	KDM6A	293T	Shen et al.
ATM_PARP1	ATM	PARP1	A375, HAP1,OVCAR8	DeWeirdt et al.
ATM_PRKDC	ATM	PRKDC	K562	Han et al.
ATM_SETD2	ATM	SETD2	293T	Shen et al.
ATM_SMO	ATM	SMO	293T	Shen et al.
ATM_VHL	ATM	VHL	HeLa	Shen et al.
ATP13A1_BCL2L1	ATP13A1	BCL2L1	Meljuso, OVCAR8	DeWeirdt et al.
ATP13A1_MCL1	ATP13A1	MCL1	Meljuso, OVCAR8	DeWeirdt et al.
ATP1A1_ATP5A1	ATP1A1	ATP5A1	K562, Jurkat	Horlbeck et al.
ATP1A1_ATP5F1	ATP1A1	ATP5F1	K562, Jurkat	Horlbeck et al.
ATP1A1_ATP6V1G1	ATP1A1	ATP6V1G1	K562, Jurkat	Horlbeck et al.
ATP1A1_AURKA	ATP1A1	AURKA	K562, Jurkat	Horlbeck et al.
ATP1A1_C11orf30	ATP1A1	C11orf30	K562, Jurkat	Horlbeck et al.
ATP1A1_C6orf203	ATP1A1	C6orf203	K562, Jurkat	Horlbeck et al.
ATP1A1_CARS2	ATP1A1	CARS2	K562, Jurkat	Horlbeck et al.
ATP1A1_CCDC84	ATP1A1	CCDC84	K562, Jurkat	Horlbeck et al.
ATP1A1_CDC26	ATP1A1	CDC26	K562, Jurkat	Horlbeck et al.
ATP1A1_CDC27	ATP1A1	CDC27	K562, Jurkat	Horlbeck et al.
ATP1A1_CDC40	ATP1A1	CDC40	K562, Jurkat	Horlbeck et al.
ATP1A1_CENPK	ATP1A1	CENPK	K562, Jurkat	Horlbeck et al.
ATP1A1_CENPW	ATP1A1	CENPW	K562, Jurkat	Horlbeck et al.
ATP1A1_COA3	ATP1A1	COA3	K562, Jurkat	Horlbeck et al.
ATP1A1_COPE	ATP1A1	COPE	K562, Jurkat	Horlbeck et al.
ATP1A1_COQ2	ATP1A1	COQ2	K562, Jurkat	Horlbeck et al.
ATP1A1_COX7C	ATP1A1	COX7C	K562, Jurkat	Horlbeck et al.
ATP1A1_DAP3	ATP1A1	DAP3	K562, Jurkat	Horlbeck et al.
ATP1A1_DCAF7	ATP1A1	DCAF7	K562, Jurkat	Horlbeck et al.
ATP1A1_DDX18	ATP1A1	DDX18	K562, Jurkat	Horlbeck et al.
ATP1A1_DHX37	ATP1A1	DHX37	K562, Jurkat	Horlbeck et al.
ATP1A1_EBNA1BP2	ATP1A1	EBNA1BP2	K562, Jurkat	Horlbeck et al.
ATP1A1_EIF2B5	ATP1A1	EIF2B5	K562, Jurkat	Horlbeck et al.
ATP1A1_EIF3H	ATP1A1	EIF3H	K562, Jurkat	Horlbeck et al.
ATP1A1_EIF4G1	ATP1A1	EIF4G1	K562, Jurkat	Horlbeck et al.
ATP1A1_EMC1	ATP1A1	EMC1	K562, Jurkat	Horlbeck et al.
ATP1A1_EMC2	ATP1A1	EMC2	K562, Jurkat	Horlbeck et al.
ATP1A1_EMC7	ATP1A1	EMC7	K562, Jurkat	Horlbeck et al.
ATP1A1_FARSA	ATP1A1	FARSA	K562, Jurkat	Horlbeck et al.
ATP1A1_FBXO28	ATP1A1	FBXO28	K562, Jurkat	Horlbeck et al.
ATP1A1_FH	ATP1A1	FH	K562, Jurkat	Horlbeck et al.
ATP1A1_GFER	ATP1A1	GFER	K562, Jurkat	Horlbeck et al.
ATP1A1_GTPBP4	ATP1A1	GTPBP4	K562, Jurkat	Horlbeck et al.
ATP1A1_HCCS	ATP1A1	HCCS	K562, Jurkat	Horlbeck et al.
ATP1A1_HYPK	ATP1A1	HYPK	K562, Jurkat	Horlbeck et al.
ATP1A1_ICT1	ATP1A1	ICT1	K562, Jurkat	Horlbeck et al.
ATP1A1_LARS	ATP1A1	LARS	K562, Jurkat	Horlbeck et al.
ATP1A1_LARS2	ATP1A1	LARS2	K562, Jurkat	Horlbeck et al.
ATP1A1_MARS	ATP1A1	MARS	K562, Jurkat	Horlbeck et al.
ATP1A1_MED22	ATP1A1	MED22	K562, Jurkat	Horlbeck et al.
ATP1A1_MED28	ATP1A1	MED28	K562, Jurkat	Horlbeck et al.
ATP1A1_MINOS1	ATP1A1	MINOS1	K562, Jurkat	Horlbeck et al.
ATP1A1_MINOS1-NBL1	ATP1A1	MINOS1-NBL1	K562, Jurkat	Horlbeck et al.
ATP1A1_MRP63	ATP1A1	MRP63	K562, Jurkat	Horlbeck et al.
ATP1A1_MRPL10	ATP1A1	MRPL10	K562, Jurkat	Horlbeck et al.
ATP1A1_MRPL13	ATP1A1	MRPL13	K562, Jurkat	Horlbeck et al.
ATP1A1_MRPL16	ATP1A1	MRPL16	K562, Jurkat	Horlbeck et al.
ATP1A1_MRPL18	ATP1A1	MRPL18	K562, Jurkat	Horlbeck et al.
ATP1A1_MRPL19	ATP1A1	MRPL19	K562, Jurkat	Horlbeck et al.
ATP1A1_MRPL22	ATP1A1	MRPL22	K562, Jurkat	Horlbeck et al.
ATP1A1_MRPL24	ATP1A1	MRPL24	K562, Jurkat	Horlbeck et al.
ATP1A1_MRPL3	ATP1A1	MRPL3	K562, Jurkat	Horlbeck et al.
ATP1A1_MRPL33	ATP1A1	MRPL33	K562, Jurkat	Horlbeck et al.
ATP1A1_MRPL36	ATP1A1	MRPL36	K562, Jurkat	Horlbeck et al.
ATP1A1_MRPL37	ATP1A1	MRPL37	K562, Jurkat	Horlbeck et al.
ATP1A1_MRPL39	ATP1A1	MRPL39	K562, Jurkat	Horlbeck et al.
ATP1A1_MRPL42	ATP1A1	MRPL42	K562, Jurkat	Horlbeck et al.
ATP1A1_MRPL43	ATP1A1	MRPL43	K562, Jurkat	Horlbeck et al.
ATP1A1_MRPL46	ATP1A1	MRPL46	K562, Jurkat	Horlbeck et al.
ATP1A1_MRPS10	ATP1A1	MRPS10	K562, Jurkat	Horlbeck et al.
ATP1A1_MRPS11	ATP1A1	MRPS11	K562, Jurkat	Horlbeck et al.
ATP1A1_MRPS14	ATP1A1	MRPS14	K562, Jurkat	Horlbeck et al.
ATP1A1_MRPS18A	ATP1A1	MRPS18A	K562, Jurkat	Horlbeck et al.
ATP1A1_MRPS18B	ATP1A1	MRPS18B	K562, Jurkat	Horlbeck et al.
ATP1A1_MRPS21	ATP1A1	MRPS21	K562, Jurkat	Horlbeck et al.
ATP1A1_MRPS23	ATP1A1	MRPS23	K562, Jurkat	Horlbeck et al.
ATP1A1_MRPS27	ATP1A1	MRPS27	K562, Jurkat	Horlbeck et al.
ATP1A1_MRPS30	ATP1A1	MRPS30	K562, Jurkat	Horlbeck et al.
ATP1A1_MRPS35	ATP1A1	MRPS35	K562, Jurkat	Horlbeck et al.
ATP1A1_MRPS5	ATP1A1	MRPS5	K562, Jurkat	Horlbeck et al.
ATP1A1_MTPAP	ATP1A1	MTPAP	K562, Jurkat	Horlbeck et al.
ATP1A1_NAA25	ATP1A1	NAA25	K562, Jurkat	Horlbeck et al.
ATP1A1_NDUFA8	ATP1A1	NDUFA8	K562, Jurkat	Horlbeck et al.
ATP1A1_NDUFB2	ATP1A1	NDUFB2	K562, Jurkat	Horlbeck et al.
ATP1A1_NDUFB4	ATP1A1	NDUFB4	K562, Jurkat	Horlbeck et al.
ATP1A1_NFE2L1	ATP1A1	NFE2L1	K562, Jurkat	Horlbeck et al.
ATP1A1_NOLC1	ATP1A1	NOLC1	K562, Jurkat	Horlbeck et al.
ATP1A1_NUP43	ATP1A1	NUP43	K562, Jurkat	Horlbeck et al.
ATP1A1_OGFOD1	ATP1A1	OGFOD1	K562, Jurkat	Horlbeck et al.
ATP1A1_PAXBP1	ATP1A1	PAXBP1	K562, Jurkat	Horlbeck et al.
ATP1A1_PDCD7	ATP1A1	PDCD7	K562, Jurkat	Horlbeck et al.
ATP1A1_PDSS2	ATP1A1	PDSS2	K562, Jurkat	Horlbeck et al.
ATP1A1_PET112	ATP1A1	PET112	K562, Jurkat	Horlbeck et al.
ATP1A1_POLA1	ATP1A1	POLA1	K562, Jurkat	Horlbeck et al.
ATP1A1_POLE	ATP1A1	POLE	K562, Jurkat	Horlbeck et al.
ATP1A1_POLR2K	ATP1A1	POLR2K	K562, Jurkat	Horlbeck et al.
ATP1A1_POLR3A	ATP1A1	POLR3A	K562, Jurkat	Horlbeck et al.
ATP1A1_PRIM2	ATP1A1	PRIM2	K562, Jurkat	Horlbeck et al.
ATP1A1_PRMT5	ATP1A1	PRMT5	K562, Jurkat	Horlbeck et al.
ATP1A1_PSMB6	ATP1A1	PSMB6	K562, Jurkat	Horlbeck et al.
ATP1A1_PSMC1	ATP1A1	PSMC1	K562, Jurkat	Horlbeck et al.
ATP1A1_PSMD12	ATP1A1	PSMD12	K562, Jurkat	Horlbeck et al.
ATP1A1_PTCD1	ATP1A1	PTCD1	K562, Jurkat	Horlbeck et al.
ATP1A1_RBM17	ATP1A1	RBM17	K562, Jurkat	Horlbeck et al.
ATP1A1_REXO2	ATP1A1	REXO2	K562, Jurkat	Horlbeck et al.
ATP1A1_RFC5	ATP1A1	RFC5	K562, Jurkat	Horlbeck et al.
ATP1A1_RNF20	ATP1A1	RNF20	K562, Jurkat	Horlbeck et al.
ATP1A1_RNGTT	ATP1A1	RNGTT	K562, Jurkat	Horlbeck et al.
ATP1A1_ROMO1	ATP1A1	ROMO1	K562, Jurkat	Horlbeck et al.
ATP1A1_RPF2	ATP1A1	RPF2	K562, Jurkat	Horlbeck et al.
ATP1A1_RPL10	ATP1A1	RPL10	K562, Jurkat	Horlbeck et al.
ATP1A1_RPL23	ATP1A1	RPL23	K562, Jurkat	Horlbeck et al.
ATP1A1_RPL27	ATP1A1	RPL27	K562, Jurkat	Horlbeck et al.
ATP1A1_RPL3	ATP1A1	RPL3	K562, Jurkat	Horlbeck et al.
ATP1A1_RPL5	ATP1A1	RPL5	K562, Jurkat	Horlbeck et al.
ATP1A1_RPLP2	ATP1A1	RPLP2	K562, Jurkat	Horlbeck et al.
ATP1A1_RPS18	ATP1A1	RPS18	K562, Jurkat	Horlbeck et al.
ATP1A1_RPTOR	ATP1A1	RPTOR	K562, Jurkat	Horlbeck et al.
ATP1A1_SAP18	ATP1A1	SAP18	K562, Jurkat	Horlbeck et al.
ATP1A1_SFXN1	ATP1A1	SFXN1	K562, Jurkat	Horlbeck et al.
ATP1A1_SKA3	ATP1A1	SKA3	K562, Jurkat	Horlbeck et al.
ATP1A1_SLC7A6OS	ATP1A1	SLC7A6OS	K562, Jurkat	Horlbeck et al.
ATP1A1_SNIP1	ATP1A1	SNIP1	K562, Jurkat	Horlbeck et al.
ATP1A1_SNRNP70	ATP1A1	SNRNP70	K562, Jurkat	Horlbeck et al.
ATP1A1_SNRPB	ATP1A1	SNRPB	K562, Jurkat	Horlbeck et al.
ATP1A1_SNRPC	ATP1A1	SNRPC	K562, Jurkat	Horlbeck et al.
ATP1A1_SRSF7	ATP1A1	SRSF7	K562, Jurkat	Horlbeck et al.
ATP1A1_SSB	ATP1A1	SSB	K562, Jurkat	Horlbeck et al.
ATP1A1_SSBP1	ATP1A1	SSBP1	K562, Jurkat	Horlbeck et al.
ATP1A1_TCOF1	ATP1A1	TCOF1	K562, Jurkat	Horlbeck et al.
ATP1A1_TFB1M	ATP1A1	TFB1M	K562, Jurkat	Horlbeck et al.
ATP1A1_TIMM9	ATP1A1	TIMM9	K562, Jurkat	Horlbeck et al.
ATP1A1_TMEM261	ATP1A1	TMEM261	K562, Jurkat	Horlbeck et al.
ATP1A1_TOMM22	ATP1A1	TOMM22	K562, Jurkat	Horlbeck et al.
ATP1A1_TRMT5	ATP1A1	TRMT5	K562, Jurkat	Horlbeck et al.
ATP1A1_TRPM7	ATP1A1	TRPM7	K562, Jurkat	Horlbeck et al.
ATP1A1_TSEN2	ATP1A1	TSEN2	K562, Jurkat	Horlbeck et al.
ATP1A1_TUBGCP3	ATP1A1	TUBGCP3	K562, Jurkat	Horlbeck et al.
ATP1A1_TUBGCP5	ATP1A1	TUBGCP5	K562, Jurkat	Horlbeck et al.
ATP1A1_USE1	ATP1A1	USE1	K562, Jurkat	Horlbeck et al.
ATP1A1_VPS29	ATP1A1	VPS29	K562, Jurkat	Horlbeck et al.
ATP1A1_WARS2	ATP1A1	WARS2	K562, Jurkat	Horlbeck et al.
ATP1A1_XPO1	ATP1A1	XPO1	K562, Jurkat	Horlbeck et al.
ATP5A1_ATP5A1	ATP5A1	ATP5A1	K562, Jurkat	Horlbeck et al.
ATP5A1_BNIP1	ATP5A1	BNIP1	K562, Jurkat	Horlbeck et al.
ATP5A1_C6orf203	ATP5A1	C6orf203	K562, Jurkat	Horlbeck et al.
ATP5A1_CCDC84	ATP5A1	CCDC84	K562, Jurkat	Horlbeck et al.
ATP5A1_CCT8	ATP5A1	CCT8	K562, Jurkat	Horlbeck et al.
ATP5A1_CEP192	ATP5A1	CEP192	K562, Jurkat	Horlbeck et al.
ATP5A1_CHMP2A	ATP5A1	CHMP2A	K562, Jurkat	Horlbeck et al.
ATP5A1_CMAS	ATP5A1	CMAS	K562, Jurkat	Horlbeck et al.
ATP5A1_COPS4	ATP5A1	COPS4	K562, Jurkat	Horlbeck et al.
ATP5A1_CSTF3	ATP5A1	CSTF3	K562, Jurkat	Horlbeck et al.
ATP5A1_DCAF7	ATP5A1	DCAF7	K562, Jurkat	Horlbeck et al.
ATP5A1_DHX37	ATP5A1	DHX37	K562, Jurkat	Horlbeck et al.
ATP5A1_DICER1	ATP5A1	DICER1	K562, Jurkat	Horlbeck et al.
ATP5A1_EFR3A	ATP5A1	EFR3A	K562, Jurkat	Horlbeck et al.
ATP5A1_EIF2B5	ATP5A1	EIF2B5	K562, Jurkat	Horlbeck et al.
ATP5A1_EIF3H	ATP5A1	EIF3H	K562, Jurkat	Horlbeck et al.
ATP5A1_EIF5B	ATP5A1	EIF5B	K562, Jurkat	Horlbeck et al.
ATP5A1_EIF6	ATP5A1	EIF6	K562, Jurkat	Horlbeck et al.
ATP5A1_EMC1	ATP5A1	EMC1	K562, Jurkat	Horlbeck et al.
ATP5A1_EMC4	ATP5A1	EMC4	K562, Jurkat	Horlbeck et al.
ATP5A1_FAM208A	ATP5A1	FAM208A	K562, Jurkat	Horlbeck et al.
ATP5A1_FAM50A	ATP5A1	FAM50A	K562, Jurkat	Horlbeck et al.
ATP5A1_FARSA	ATP5A1	FARSA	K562, Jurkat	Horlbeck et al.
ATP5A1_FIP1L1	ATP5A1	FIP1L1	K562, Jurkat	Horlbeck et al.
ATP5A1_GFER	ATP5A1	GFER	K562, Jurkat	Horlbeck et al.
ATP5A1_GNL3L	ATP5A1	GNL3L	K562, Jurkat	Horlbeck et al.
ATP5A1_IMPDH2	ATP5A1	IMPDH2	K562, Jurkat	Horlbeck et al.
ATP5A1_INTS3	ATP5A1	INTS3	K562, Jurkat	Horlbeck et al.
ATP5A1_KARS	ATP5A1	KARS	K562, Jurkat	Horlbeck et al.
ATP5A1_KCTD10	ATP5A1	KCTD10	K562, Jurkat	Horlbeck et al.
ATP5A1_KDM1A	ATP5A1	KDM1A	K562, Jurkat	Horlbeck et al.
ATP5A1_KIAA1731	ATP5A1	KIAA1731	K562, Jurkat	Horlbeck et al.
ATP5A1_LIAS	ATP5A1	LIAS	K562, Jurkat	Horlbeck et al.
ATP5A1_LONP1	ATP5A1	LONP1	K562, Jurkat	Horlbeck et al.
ATP5A1_MAPKAP1	ATP5A1	MAPKAP1	K562, Jurkat	Horlbeck et al.
ATP5A1_MASTL	ATP5A1	MASTL	K562, Jurkat	Horlbeck et al.
ATP5A1_MAX	ATP5A1	MAX	K562, Jurkat	Horlbeck et al.
ATP5A1_MCM3	ATP5A1	MCM3	K562, Jurkat	Horlbeck et al.
ATP5A1_MCM3AP	ATP5A1	MCM3AP	K562, Jurkat	Horlbeck et al.
ATP5A1_MED1	ATP5A1	MED1	K562, Jurkat	Horlbeck et al.
ATP5A1_MED17	ATP5A1	MED17	K562, Jurkat	Horlbeck et al.
ATP5A1_MED22	ATP5A1	MED22	K562, Jurkat	Horlbeck et al.
ATP5A1_MED23	ATP5A1	MED23	K562, Jurkat	Horlbeck et al.
ATP5A1_MED24	ATP5A1	MED24	K562, Jurkat	Horlbeck et al.
ATP5A1_MED9	ATP5A1	MED9	K562, Jurkat	Horlbeck et al.
ATP5A1_METAP2	ATP5A1	METAP2	K562, Jurkat	Horlbeck et al.
ATP5A1_MFAP1	ATP5A1	MFAP1	K562, Jurkat	Horlbeck et al.
ATP5A1_MTOR	ATP5A1	MTOR	K562, Jurkat	Horlbeck et al.
ATP5A1_NACA	ATP5A1	NACA	K562, Jurkat	Horlbeck et al.
ATP5A1_NCAPD2	ATP5A1	NCAPD2	K562, Jurkat	Horlbeck et al.
ATP5A1_NEMF	ATP5A1	NEMF	K562, Jurkat	Horlbeck et al.
ATP5A1_NFYC	ATP5A1	NFYC	K562, Jurkat	Horlbeck et al.
ATP5A1_NUP54	ATP5A1	NUP54	K562, Jurkat	Horlbeck et al.
ATP5A1_OPA1	ATP5A1	OPA1	K562, Jurkat	Horlbeck et al.
[truncated: 22,653 more rows]

## Sheet: Filtered_pairs
List of possible pairwise SL interactions in the SLIdR space across 8 CRISPR screens.
Pairs	Gene_A	Gene_B	Cell_line	Authors
ALK_CDK9	ALK	CDK9	293T	Shen et al.
APC_CDK9	APC	CDK9	293T	Shen et al.
APC_SMARCB1	APC	SMARCB1	A549	Shen et al.
APC_VHL	APC	VHL	Hela, A549	Shen et al.
ARID1A_ARID1A	ARID1A	ARID1A	K562	Norman et al.
ARID1A_ARID1B	ARID1A	ARID1B	Mewo	Thompson et al.
ARID1A_BCR	ARID1A	BCR	K562	Norman et al.
ARID1A_BPGM	ARID1A	BPGM	K562	Norman et al.
ARID1A_CBL	ARID1A	CBL	K562	Norman et al.
ARID1A_CDKN1A	ARID1A	CDKN1A	K562	Norman et al.
ARID1A_CDKN1B	ARID1A	CDKN1B	K562	Norman et al.
ARID1A_CEBPA	ARID1A	CEBPA	K562	Norman et al.
ARID1A_CEBPB	ARID1A	CEBPB	K562	Norman et al.
ARID1A_CELF2	ARID1A	CELF2	K562	Norman et al.
ARID1A_CHEK1	ARID1A	CHEK1	HeLa	Shen et al.
ARID1A_CITED1	ARID1A	CITED1	K562	Norman et al.
ARID1A_CKS1B	ARID1A	CKS1B	K562	Norman et al.
ARID1A_COL1A1	ARID1A	COL1A1	K562	Norman et al.
ARID1A_COL2A1	ARID1A	COL2A1	K562	Norman et al.
ARID1A_DLX2	ARID1A	DLX2	K562	Norman et al.
ARID1A_DUSP9	ARID1A	DUSP9	K562	Norman et al.
ARID1A_EGR1	ARID1A	EGR1	K562	Norman et al.
ARID1A_FEV	ARID1A	FEV	K562	Norman et al.
ARID1A_FOSB	ARID1A	FOSB	K562	Norman et al.
ARID1A_FOXA1	ARID1A	FOXA1	K562	Norman et al.
ARID1A_FOXA3	ARID1A	FOXA3	K562	Norman et al.
ARID1A_FOXF1	ARID1A	FOXF1	K562	Norman et al.
ARID1A_FOXL2	ARID1A	FOXL2	K562	Norman et al.
ARID1A_FOXO4	ARID1A	FOXO4	K562	Norman et al.
ARID1A_HES7	ARID1A	HES7	K562	Norman et al.
ARID1A_HK2	ARID1A	HK2	K562	Norman et al.
ARID1A_HNF4A	ARID1A	HNF4A	K562	Norman et al.
ARID1A_HOXA13	ARID1A	HOXA13	K562	Norman et al.
ARID1A_HOXC13	ARID1A	HOXC13	K562	Norman et al.
ARID1A_IKZF3	ARID1A	IKZF3	K562	Norman et al.
ARID1A_IRF1	ARID1A	IRF1	K562	Norman et al.
ARID1A_ISL2	ARID1A	ISL2	K562	Norman et al.
ARID1A_JUN	ARID1A	JUN	K562	Norman et al.
ARID1A_KIF18B	ARID1A	KIF18B	K562	Norman et al.
ARID1A_KIF2C	ARID1A	KIF2C	K562	Norman et al.
ARID1A_KLF1	ARID1A	KLF1	K562	Norman et al.
ARID1A_LHX1	ARID1A	LHX1	K562	Norman et al.
ARID1A_LYL1	ARID1A	LYL1	K562	Norman et al.
ARID1A_MAP2K3	ARID1A	MAP2K3	K562	Norman et al.
ARID1A_MAP2K6	ARID1A	MAP2K6	K562	Norman et al.
ARID1A_MAP4K3	ARID1A	MAP4K3	K562	Norman et al.
ARID1A_MAP4K5	ARID1A	MAP4K5	K562	Norman et al.
ARID1A_MAPK1	ARID1A	MAPK1	K562	Norman et al.
ARID1A_MEIS1	ARID1A	MEIS1	K562	Norman et al.
ARID1A_MIDN	ARID1A	MIDN	K562	Norman et al.
ARID1A_PIK3CB	ARID1A	PIK3CB	K562	Norman et al.
ARID1A_PLK4	ARID1A	PLK4	K562	Norman et al.
ARID1A_POU3F2	ARID1A	POU3F2	K562	Norman et al.
ARID1A_PRDM1	ARID1A	PRDM1	K562	Norman et al.
ARID1A_PTPN1	ARID1A	PTPN1	K562	Norman et al.
ARID1A_PTPN12	ARID1A	PTPN12	K562	Norman et al.
ARID1A_PTPN13	ARID1A	PTPN13	K562	Norman et al.
ARID1A_RREB1	ARID1A	RREB1	K562	Norman et al.
ARID1A_RUNX1T1	ARID1A	RUNX1T1	K562	Norman et al.
ARID1A_SET	ARID1A	SET	K562	Norman et al.
ARID1A_SGK1	ARID1A	SGK1	K562	Norman et al.
ARID1A_SNAI1	ARID1A	SNAI1	K562	Norman et al.
ARID1A_SPI1	ARID1A	SPI1	K562	Norman et al.
ARID1A_STIL	ARID1A	STIL	K562	Norman et al.
ARID1A_TBX2	ARID1A	TBX2	K562	Norman et al.
ARID1A_TBX3	ARID1A	TBX3	K562	Norman et al.
ARID1A_TGFBR2	ARID1A	TGFBR2	K562	Norman et al.
ARID1A_TOP1	ARID1A	TOP1	293T	Shen et al.
ARID1A_TP73	ARID1A	TP73	K562	Norman et al.
ARID1A_TSC22D1	ARID1A	TSC22D1	K562	Norman et al.
ARID1A_UBASH3B	ARID1A	UBASH3B	K562	Norman et al.
ARID1A_VHL	ARID1A	VHL	Hela, A549	Shen et al.
ARID1A_ZBTB1	ARID1A	ZBTB1	K562	Norman et al.
ARID1A_ZBTB10	ARID1A	ZBTB10	K562	Norman et al.
ARID1A_ZBTB25	ARID1A	ZBTB25	K562	Norman et al.
ARID1A_ZC3HAV1	ARID1A	ZC3HAV1	K562	Norman et al.
ARID2_RRM2	ARID2	RRM2	293T	Shen et al.
ARID2_VHL	ARID2	VHL	HeLa	Shen et al.
ARID4A_ARID4B	ARID4A	ARID4B	A375	Thompson et al.
ASCC3_ATP1A1	ASCC3	ATP1A1	K562, Jurkat	Horlbeck et al.
ASCC3_AURKA	ASCC3	AURKA	K562, Jurkat	Horlbeck et al.
ASCC3_BDP1	ASCC3	BDP1	K562, Jurkat	Horlbeck et al.
ASCC3_BNIP1	ASCC3	BNIP1	K562, Jurkat	Horlbeck et al.
ASCC3_CDK12	ASCC3	CDK12	K562, Jurkat	Horlbeck et al.
ASCC3_DDX46	ASCC3	DDX46	K562, Jurkat	Horlbeck et al.
ASCC3_FH	ASCC3	FH	K562, Jurkat	Horlbeck et al.
ASCC3_GNL2	ASCC3	GNL2	K562, Jurkat	Horlbeck et al.
ASCC3_GTF3C3	ASCC3	GTF3C3	K562, Jurkat	Horlbeck et al.
ASCC3_HUS1	ASCC3	HUS1	K562, Jurkat	Horlbeck et al.
ASCC3_KCTD10	ASCC3	KCTD10	K562, Jurkat	Horlbeck et al.
ASCC3_LEO1	ASCC3	LEO1	K562, Jurkat	Horlbeck et al.
ASCC3_MASTL	ASCC3	MASTL	K562, Jurkat	Horlbeck et al.
ASCC3_NFE2L1	ASCC3	NFE2L1	K562, Jurkat	Horlbeck et al.
ASCC3_NSMCE1	ASCC3	NSMCE1	K562, Jurkat	Horlbeck et al.
ASCC3_PNN	ASCC3	PNN	K562, Jurkat	Horlbeck et al.
ASCC3_POLE	ASCC3	POLE	K562, Jurkat	Horlbeck et al.
ASCC3_POLR3B	ASCC3	POLR3B	K562, Jurkat	Horlbeck et al.
ASCC3_PSPH	ASCC3	PSPH	K562, Jurkat	Horlbeck et al.
ASCC3_RPP38	ASCC3	RPP38	K562, Jurkat	Horlbeck et al.
ASCC3_SRSF7	ASCC3	SRSF7	K562, Jurkat	Horlbeck et al.
ASCC3_TRPM7	ASCC3	TRPM7	K562, Jurkat	Horlbeck et al.
ASCC3_UBA3	ASCC3	UBA3	K562, Jurkat	Horlbeck et al.
ASCC3_WDR61	ASCC3	WDR61	K562, Jurkat	Horlbeck et al.
ASCC3_WDR7	ASCC3	WDR7	K562, Jurkat	Horlbeck et al.
ASPM_GNB5	ASPM	GNB5	A375	Thompson et al.
ASPM_RRAS	ASPM	RRAS	Mewo	Thompson et al.
ATM_CHEK1	ATM	CHEK1	HeLa	Shen et al.
ATM_KDM6A	ATM	KDM6A	293T	Shen et al.
ATM_PARP1	ATM	PARP1	A375, HAP1,OVCAR8	DeWeirdt et al.
ATM_PRKDC	ATM	PRKDC	K562	Han et al.
ATM_SETD2	ATM	SETD2	293T	Shen et al.
ATM_SMO	ATM	SMO	293T	Shen et al.
ATM_VHL	ATM	VHL	HeLa	Shen et al.
ATR_MST1R	ATR	MST1R	K562	Han et al.
BCORL1_BCR	BCORL1	BCR	K562	Norman et al.
BCORL1_BPGM	BCORL1	BPGM	K562	Norman et al.
BCORL1_CBL	BCORL1	CBL	K562	Norman et al.
BCORL1_CDKN1A	BCORL1	CDKN1A	K562	Norman et al.
BCORL1_CDKN1B	BCORL1	CDKN1B	K562	Norman et al.
BCORL1_CEBPA	BCORL1	CEBPA	K562	Norman et al.
BCORL1_CEBPB	BCORL1	CEBPB	K562	Norman et al.
BCORL1_CELF2	BCORL1	CELF2	K562	Norman et al.
BCORL1_CITED1	BCORL1	CITED1	K562	Norman et al.
BCORL1_CKS1B	BCORL1	CKS1B	K562	Norman et al.
BCORL1_COL1A1	BCORL1	COL1A1	K562	Norman et al.
BCORL1_COL2A1	BCORL1	COL2A1	K562	Norman et al.
BCORL1_DLX2	BCORL1	DLX2	K562	Norman et al.
BCORL1_DUSP9	BCORL1	DUSP9	K562	Norman et al.
BCORL1_EGR1	BCORL1	EGR1	K562	Norman et al.
BCORL1_FEV	BCORL1	FEV	K562	Norman et al.
BCORL1_FOSB	BCORL1	FOSB	K562	Norman et al.
BCORL1_FOXA1	BCORL1	FOXA1	K562	Norman et al.
BCORL1_FOXA3	BCORL1	FOXA3	K562	Norman et al.
BCORL1_FOXF1	BCORL1	FOXF1	K562	Norman et al.
BCORL1_FOXL2	BCORL1	FOXL2	K562	Norman et al.
BCORL1_FOXO4	BCORL1	FOXO4	K562	Norman et al.
BCORL1_HES7	BCORL1	HES7	K562	Norman et al.
BCORL1_HK2	BCORL1	HK2	K562	Norman et al.
BCORL1_HNF4A	BCORL1	HNF4A	K562	Norman et al.
BCORL1_HOXA13	BCORL1	HOXA13	K562	Norman et al.
BCORL1_HOXC13	BCORL1	HOXC13	K562	Norman et al.
BCORL1_IKZF3	BCORL1	IKZF3	K562	Norman et al.
BCORL1_IRF1	BCORL1	IRF1	K562	Norman et al.
BCORL1_ISL2	BCORL1	ISL2	K562	Norman et al.
BCORL1_JUN	BCORL1	JUN	K562	Norman et al.
BCORL1_KIF18B	BCORL1	KIF18B	K562	Norman et al.
BCORL1_KIF2C	BCORL1	KIF2C	K562	Norman et al.
BCORL1_KLF1	BCORL1	KLF1	K562	Norman et al.
BCORL1_LHX1	BCORL1	LHX1	K562	Norman et al.
BCORL1_LYL1	BCORL1	LYL1	K562	Norman et al.
BCORL1_MAP2K3	BCORL1	MAP2K3	K562	Norman et al.
BCORL1_MAP2K6	BCORL1	MAP2K6	K562	Norman et al.
BCORL1_MAP4K3	BCORL1	MAP4K3	K562	Norman et al.
BCORL1_MAP4K5	BCORL1	MAP4K5	K562	Norman et al.
BCORL1_MAPK1	BCORL1	MAPK1	K562	Norman et al.
BCORL1_MEIS1	BCORL1	MEIS1	K562	Norman et al.
BCORL1_MIDN	BCORL1	MIDN	K562	Norman et al.
BCORL1_PIK3CB	BCORL1	PIK3CB	K562	Norman et al.
BCORL1_PLK4	BCORL1	PLK4	K562	Norman et al.
BCORL1_POU3F2	BCORL1	POU3F2	K562	Norman et al.
BCORL1_PRDM1	BCORL1	PRDM1	K562	Norman et al.
BCORL1_PTPN1	BCORL1	PTPN1	K562	Norman et al.
BCORL1_PTPN12	BCORL1	PTPN12	K562	Norman et al.
BCORL1_PTPN13	BCORL1	PTPN13	K562	Norman et al.
BCORL1_RREB1	BCORL1	RREB1	K562	Norman et al.
BCORL1_RUNX1T1	BCORL1	RUNX1T1	K562	Norman et al.
BCORL1_SET	BCORL1	SET	K562	Norman et al.
BCORL1_SGK1	BCORL1	SGK1	K562	Norman et al.
BCORL1_SNAI1	BCORL1	SNAI1	K562	Norman et al.
BCORL1_SPI1	BCORL1	SPI1	K562	Norman et al.
BCORL1_STIL	BCORL1	STIL	K562	Norman et al.
BCORL1_TBX2	BCORL1	TBX2	K562	Norman et al.
BCORL1_TBX3	BCORL1	TBX3	K562	Norman et al.
BCORL1_TGFBR2	BCORL1	TGFBR2	K562	Norman et al.
BCORL1_TP73	BCORL1	TP73	K562	Norman et al.
BCORL1_TSC22D1	BCORL1	TSC22D1	K562	Norman et al.
BCORL1_UBASH3B	BCORL1	UBASH3B	K562	Norman et al.
BCORL1_ZBTB1	BCORL1	ZBTB1	K562	Norman et al.
BCORL1_ZBTB10	BCORL1	ZBTB10	K562	Norman et al.
BCORL1_ZBTB25	BCORL1	ZBTB25	K562	Norman et al.
BCORL1_ZC3HAV1	BCORL1	ZC3HAV1	K562	Norman et al.
BCR_BCR	BCR	BCR	K562	Norman et al.
BCR_BPGM	BCR	BPGM	K562	Norman et al.
BCR_CBL	BCR	CBL	K562	Norman et al.
BCR_CDKN1A	BCR	CDKN1A	K562	Norman et al.
BCR_CDKN1B	BCR	CDKN1B	K562	Norman et al.
BCR_CEBPA	BCR	CEBPA	K562	Norman et al.
BCR_CEBPB	BCR	CEBPB	K562	Norman et al.
BCR_CELF2	BCR	CELF2	K562	Norman et al.
BCR_CITED1	BCR	CITED1	K562	Norman et al.
BCR_CKS1B	BCR	CKS1B	K562	Norman et al.
BCR_COL1A1	BCR	COL1A1	K562	Norman et al.
BCR_COL2A1	BCR	COL2A1	K562	Norman et al.
BCR_DLX2	BCR	DLX2	K562	Norman et al.
BCR_DUSP9	BCR	DUSP9	K562	Norman et al.
BCR_EGR1	BCR	EGR1	K562	Norman et al.
BCR_FEV	BCR	FEV	K562	Norman et al.
BCR_FOSB	BCR	FOSB	K562	Norman et al.
BCR_FOXA1	BCR	FOXA1	K562	Norman et al.
BCR_FOXA3	BCR	FOXA3	K562	Norman et al.
BCR_FOXF1	BCR	FOXF1	K562	Norman et al.
BCR_FOXL2	BCR	FOXL2	K562	Norman et al.
BCR_FOXO4	BCR	FOXO4	K562	Norman et al.
BCR_HES7	BCR	HES7	K562	Norman et al.
BCR_HK2	BCR	HK2	K562	Norman et al.
BCR_HNF4A	BCR	HNF4A	K562	Norman et al.
BCR_HOXA13	BCR	HOXA13	K562	Norman et al.
BCR_HOXC13	BCR	HOXC13	K562	Norman et al.
BCR_IKZF3	BCR	IKZF3	K562	Norman et al.
BCR_IRF1	BCR	IRF1	K562	Norman et al.
BCR_ISL2	BCR	ISL2	K562	Norman et al.
BCR_JUN	BCR	JUN	K562	Norman et al.
BCR_KIF18B	BCR	KIF18B	K562	Norman et al.
BCR_KIF2C	BCR	KIF2C	K562	Norman et al.
BCR_KLF1	BCR	KLF1	K562	Norman et al.
BCR_LHX1	BCR	LHX1	K562	Norman et al.
BCR_LYL1	BCR	LYL1	K562	Norman et al.
BCR_MAP2K3	BCR	MAP2K3	K562	Norman et al.
BCR_MAP2K6	BCR	MAP2K6	K562	Norman et al.
BCR_MAP4K3	BCR	MAP4K3	K562	Norman et al.
BCR_MAP4K5	BCR	MAP4K5	K562	Norman et al.
BCR_MAPK1	BCR	MAPK1	K562	Norman et al.
BCR_MEIS1	BCR	MEIS1	K562	Norman et al.
BCR_MIDN	BCR	MIDN	K562	Norman et al.
BCR_PIK3CB	BCR	PIK3CB	K562	Norman et al.
BCR_PLK4	BCR	PLK4	K562	Norman et al.
BCR_POU3F2	BCR	POU3F2	K562	Norman et al.
BCR_PRDM1	BCR	PRDM1	K562	Norman et al.
BCR_PTPN1	BCR	PTPN1	K562	Norman et al.
BCR_PTPN12	BCR	PTPN12	K562	Norman et al.
BCR_PTPN13	BCR	PTPN13	K562	Norman et al.
BCR_RREB1	BCR	RREB1	K562	Norman et al.
BCR_RUNX1T1	BCR	RUNX1T1	K562	Norman et al.
BCR_SET	BCR	SET	K562	Norman et al.
BCR_SGK1	BCR	SGK1	K562	Norman et al.
BCR_SNAI1	BCR	SNAI1	K562	Norman et al.
BCR_SPI1	BCR	SPI1	K562	Norman et al.
BCR_STIL	BCR	STIL	K562	Norman et al.
BCR_TBX2	BCR	TBX2	K562	Norman et al.
BCR_TBX3	BCR	TBX3	K562	Norman et al.
BCR_TGFBR2	BCR	TGFBR2	K562	Norman et al.
BCR_TP73	BCR	TP73	K562	Norman et al.
BCR_TSC22D1	BCR	TSC22D1	K562	Norman et al.
BCR_UBASH3B	BCR	UBASH3B	K562	Norman et al.
BCR_ZBTB1	BCR	ZBTB1	K562	Norman et al.
BCR_ZBTB10	BCR	ZBTB10	K562	Norman et al.
BCR_ZBTB25	BCR	ZBTB25	K562	Norman et al.
BCR_ZC3HAV1	BCR	ZC3HAV1	K562	Norman et al.
BDP1_BDP1	BDP1	BDP1	K562, Jurkat	Horlbeck et al.
BDP1_FH	BDP1	FH	K562, Jurkat	Horlbeck et al.
BDP1_GNL3L	BDP1	GNL3L	K562, Jurkat	Horlbeck et al.
BDP1_GTF3C3	BDP1	GTF3C3	K562, Jurkat	Horlbeck et al.
BDP1_KCTD10	BDP1	KCTD10	K562, Jurkat	Horlbeck et al.
BDP1_LEO1	BDP1	LEO1	K562, Jurkat	Horlbeck et al.
BDP1_MAPKAP1	BDP1	MAPKAP1	K562, Jurkat	Horlbeck et al.
BDP1_MASTL	BDP1	MASTL	K562, Jurkat	Horlbeck et al.
BDP1_MAX	BDP1	MAX	K562, Jurkat	Horlbeck et al.
BDP1_MED24	BDP1	MED24	K562, Jurkat	Horlbeck et al.
BDP1_SRSF7	BDP1	SRSF7	K562, Jurkat	Horlbeck et al.
BDP1_SSB	BDP1	SSB	K562, Jurkat	Horlbeck et al.
BOD1L1_BTF3	BOD1L1	BTF3	K562, Jurkat	Horlbeck et al.
BOD1L1_BUB3	BOD1L1	BUB3	K562, Jurkat	Horlbeck et al.
BOD1L1_CCNK	BOD1L1	CCNK	K562, Jurkat	Horlbeck et al.
BOD1L1_CDC23	BOD1L1	CDC23	K562, Jurkat	Horlbeck et al.
BOD1L1_CDK12	BOD1L1	CDK12	K562, Jurkat	Horlbeck et al.
BOD1L1_CENPW	BOD1L1	CENPW	K562, Jurkat	Horlbeck et al.
BOD1L1_DARS	BOD1L1	DARS	K562, Jurkat	Horlbeck et al.
BOD1L1_DCAF7	BOD1L1	DCAF7	K562, Jurkat	Horlbeck et al.
BOD1L1_DDX46	BOD1L1	DDX46	K562, Jurkat	Horlbeck et al.
BOD1L1_DHX37	BOD1L1	DHX37	K562, Jurkat	Horlbeck et al.
BOD1L1_EEF1G	BOD1L1	EEF1G	K562, Jurkat	Horlbeck et al.
BOD1L1_GEMIN4	BOD1L1	GEMIN4	K562, Jurkat	Horlbeck et al.
BOD1L1_GNL3L	BOD1L1	GNL3L	K562, Jurkat	Horlbeck et al.
BOD1L1_GPN3	BOD1L1	GPN3	K562, Jurkat	Horlbeck et al.
BOD1L1_GTF2H4	BOD1L1	GTF2H4	K562, Jurkat	Horlbeck et al.
BOD1L1_GTF3C3	BOD1L1	GTF3C3	K562, Jurkat	Horlbeck et al.
BOD1L1_IMPDH2	BOD1L1	IMPDH2	K562, Jurkat	Horlbeck et al.
BOD1L1_LEO1	BOD1L1	LEO1	K562, Jurkat	Horlbeck et al.
BOD1L1_MAPKAP1	BOD1L1	MAPKAP1	K562, Jurkat	Horlbeck et al.
BOD1L1_MASTL	BOD1L1	MASTL	K562, Jurkat	Horlbeck et al.
BOD1L1_MCM3	BOD1L1	MCM3	K562, Jurkat	Horlbeck et al.
BOD1L1_MED1	BOD1L1	MED1	K562, Jurkat	Horlbeck et al.
BOD1L1_MED17	BOD1L1	MED17	K562, Jurkat	Horlbeck et al.
BOD1L1_MED23	BOD1L1	MED23	K562, Jurkat	Horlbeck et al.
BOD1L1_MTOR	BOD1L1	MTOR	K562, Jurkat	Horlbeck et al.
BOD1L1_NAT10	BOD1L1	NAT10	K562, Jurkat	Horlbeck et al.
BOD1L1_NFE2L1	BOD1L1	NFE2L1	K562, Jurkat	Horlbeck et al.
BOD1L1_OGFOD1	BOD1L1	OGFOD1	K562, Jurkat	Horlbeck et al.
BOD1L1_PGK1	BOD1L1	PGK1	K562, Jurkat	Horlbeck et al.
BOD1L1_PNN	BOD1L1	PNN	K562, Jurkat	Horlbeck et al.
BOD1L1_PRMT5	BOD1L1	PRMT5	K562, Jurkat	Horlbeck et al.
BOD1L1_PSPH	BOD1L1	PSPH	K562, Jurkat	Horlbeck et al.
BOD1L1_RBBP8	BOD1L1	RBBP8	K562, Jurkat	Horlbeck et al.
BOD1L1_RFC4	BOD1L1	RFC4	K562, Jurkat	Horlbeck et al.
BOD1L1_RNGTT	BOD1L1	RNGTT	K562, Jurkat	Horlbeck et al.
BOD1L1_RPA3	BOD1L1	RPA3	K562, Jurkat	Horlbeck et al.
BOD1L1_RPTOR	BOD1L1	RPTOR	K562, Jurkat	Horlbeck et al.
BOD1L1_SDHC	BOD1L1	SDHC	K562, Jurkat	Horlbeck et al.
BOD1L1_SFXN1	BOD1L1	SFXN1	K562, Jurkat	Horlbeck et al.
BOD1L1_SRSF7	BOD1L1	SRSF7	K562, Jurkat	Horlbeck et al.
BOD1L1_SSB	BOD1L1	SSB	K562, Jurkat	Horlbeck et al.
BOD1L1_UBA3	BOD1L1	UBA3	K562, Jurkat	Horlbeck et al.
BOD1L1_WDR61	BOD1L1	WDR61	K562, Jurkat	Horlbeck et al.
BOD1L1_ZWINT	BOD1L1	ZWINT	K562, Jurkat	Horlbeck et al.
BRAF_BRCA2	BRAF	BRCA2	HeLa	Shen et al.
BRAF_EGFR	BRAF	EGFR	A549	Shen et al.
BRAF_FGFR2	BRAF	FGFR2	HeLa	Shen et al.
BRAF_FNTA	BRAF	FNTA	HeLa	Shen et al.
BRAF_HDAC2	BRAF	HDAC2	A549	Shen et al.
BRAF_PIK3CA	BRAF	PIK3CA	A549	Shen et al.
BRAF_VHL	BRAF	VHL	HeLa	Shen et al.
BRCA1_BRCA1	BRCA1	BRCA1	HT29	Najm et al.
BRCA1_CDH1	BRCA1	CDH1	293T	Shen et al.
BRCA1_CHEK1	BRCA1	CHEK1	Hela, A549	Shen et al.
BRCA1_FLT3	BRCA1	FLT3	293T	Shen et al.
BRCA1_FNTA	BRCA1	FNTA	293T	Shen et al.
BRCA1_HDAC2	BRCA1	HDAC2	A549	Shen et al.
BRCA1_PARP1	BRCA1	PARP1	A375, HAP1,OVCAR8; no A549, no Meljuso, no 786O, no A375, All 6; 293T	DeWeirdt et al.; Najm et al.; Shen et al.
BRCA1_PDGFRA	BRCA1	PDGFRA	293T	Shen et al.
BRCA1_RB1	BRCA1	RB1	A549	Shen et al.
BRCA1_RUNX1	BRCA1	RUNX1	293T	Shen et al.
BRCA1_TOP1	BRCA1	TOP1	A549	Shen et al.
BRCA1_VEGFA	BRCA1	VEGFA	293T	Shen et al.
BRCA1_WEE1	BRCA1	WEE1	OVCAR8; 293T	Najm et al.; Shen et al.
BRCA2_BRCA2	BRCA2	BRCA2	no OVCAR8	Najm et al.
BRCA2_CDK9	BRCA2	CDK9	293T	Shen et al.
BRCA2_HDAC6	BRCA2	HDAC6	293T	Shen et al.
BRCA2_KDM5C	BRCA2	KDM5C	293T	Shen et al.
BRCA2_PARP1	BRCA2	PARP1	A375, HAP1,OVCAR8; no Meljuso, OVCAR8	DeWeirdt et al.; Najm et al.
BRCA2_SMARCB1	BRCA2	SMARCB1	293T	Shen et al.
BRD4_FGFR3	BRD4	FGFR3	293T	Shen et al.
BRD4_KDM5C	BRD4	KDM5C	293T	Shen et al.
BRD4_MAP2K1	BRD4	MAP2K1	HeLa	Shen et al.
BRD4_RB1	BRD4	RB1	293T	Shen et al.
CDKN2A_IGF1R	CDKN2A	IGF1R	293T	Shen et al.
CDKN2A_RRM2	CDKN2A	RRM2	293T	Shen et al.
CEP192_CIRH1A	CEP192	CIRH1A	K562, Jurkat	Horlbeck et al.
CEP192_CTNNBL1	CEP192	CTNNBL1	K562, Jurkat	Horlbeck et al.
CEP192_DHX37	CEP192	DHX37	K562, Jurkat	Horlbeck et al.
CEP192_EIF3H	CEP192	EIF3H	K562, Jurkat	Horlbeck et al.
CEP192_FH	CEP192	FH	K562, Jurkat	Horlbeck et al.
CEP192_GNL3L	CEP192	GNL3L	K562, Jurkat	Horlbeck et al.
CEP192_GTF3C3	CEP192	GTF3C3	K562, Jurkat	Horlbeck et al.
CEP192_HUS1	CEP192	HUS1	K562, Jurkat	Horlbeck et al.
CEP192_IMPDH2	CEP192	IMPDH2	K562, Jurkat	Horlbeck et al.
CEP192_LEO1	CEP192	LEO1	K562, Jurkat	Horlbeck et al.
CEP192_MTOR	CEP192	MTOR	K562, Jurkat	Horlbeck et al.
CEP192_NAMPT	CEP192	NAMPT	K562, Jurkat	Horlbeck et al.
CEP192_NAT10	CEP192	NAT10	K562, Jurkat	Horlbeck et al.
CEP192_NOC2L	CEP192	NOC2L	K562, Jurkat	Horlbeck et al.
CEP192_ORAOV1	CEP192	ORAOV1	K562, Jurkat	Horlbeck et al.
CEP192_PNN	CEP192	PNN	K562, Jurkat	Horlbeck et al.
CEP192_PPP2R2A	CEP192	PPP2R2A	K562, Jurkat	Horlbeck et al.
CEP192_PRMT5	CEP192	PRMT5	K562, Jurkat	Horlbeck et al.
CEP192_PSPH	CEP192	PSPH	K562, Jurkat	Horlbeck et al.
CEP192_PWP1	CEP192	PWP1	K562, Jurkat	Horlbeck et al.
CEP192_RAE1	CEP192	RAE1	K562, Jurkat	Horlbeck et al.
CEP192_RBBP8	CEP192	RBBP8	K562, Jurkat	Horlbeck et al.
CEP192_RNGTT	CEP192	RNGTT	K562, Jurkat	Horlbeck et al.
CEP192_RPA3	CEP192	RPA3	K562, Jurkat	Horlbeck et al.
CEP192_RPTOR	CEP192	RPTOR	K562, Jurkat	Horlbeck et al.
CEP192_SEH1L	CEP192	SEH1L	K562, Jurkat	Horlbeck et al.
CEP192_SMNDC1	CEP192	SMNDC1	K562, Jurkat	Horlbeck et al.
CEP192_SRSF7	CEP192	SRSF7	K562, Jurkat	Horlbeck et al.
CEP192_SSB	CEP192	SSB	K562, Jurkat	Horlbeck et al.
CEP192_TGIF2	CEP192	TGIF2	K562, Jurkat	Horlbeck et al.
CEP192_TRPM7	CEP192	TRPM7	K562, Jurkat	Horlbeck et al.
CEP192_WDR36	CEP192	WDR36	K562, Jurkat	Horlbeck et al.
CEP192_WDR61	CEP192	WDR61	K562, Jurkat	Horlbeck et al.
CEP192_ZWINT	CEP192	ZWINT	K562, Jurkat	Horlbeck et al.
CIT_PIK3CG	CIT	PIK3CG	K562	Han et al.
CNOT1_DHX37	CNOT1	DHX37	K562, Jurkat	Horlbeck et al.
CNOT1_FH	CNOT1	FH	K562, Jurkat	Horlbeck et al.
CNOT1_GEMIN4	CNOT1	GEMIN4	K562, Jurkat	Horlbeck et al.
CNOT1_GNL2	CNOT1	GNL2	K562, Jurkat	Horlbeck et al.
CNOT1_GNL3L	CNOT1	GNL3L	K562, Jurkat	Horlbeck et al.
CNOT1_GPN3	CNOT1	GPN3	K562, Jurkat	Horlbeck et al.
CNOT1_GTF2H4	CNOT1	GTF2H4	K562, Jurkat	Horlbeck et al.
CNOT1_GTF3C3	CNOT1	GTF3C3	K562, Jurkat	Horlbeck et al.
CNOT1_HUS1	CNOT1	HUS1	K562, Jurkat	Horlbeck et al.
CNOT1_LEO1	CNOT1	LEO1	K562, Jurkat	Horlbeck et al.
CNOT1_LONP1	CNOT1	LONP1	K562, Jurkat	Horlbeck et al.
CNOT1_MCM3	CNOT1	MCM3	K562, Jurkat	Horlbeck et al.
CNOT1_MED22	CNOT1	MED22	K562, Jurkat	Horlbeck et al.
CNOT1_MED24	CNOT1	MED24	K562, Jurkat	Horlbeck et al.
CNOT1_NSMCE1	CNOT1	NSMCE1	K562, Jurkat	Horlbeck et al.
CNOT1_NUP54	CNOT1	NUP54	K562, Jurkat	Horlbeck et al.
CNOT1_ORAOV1	CNOT1	ORAOV1	K562, Jurkat	Horlbeck et al.
CNOT1_PGK1	CNOT1	PGK1	K562, Jurkat	Horlbeck et al.
CNOT1_PRMT5	CNOT1	PRMT5	K562, Jurkat	Horlbeck et al.
CNOT1_PSPH	CNOT1	PSPH	K562, Jurkat	Horlbeck et al.
CNOT1_PTTG1	CNOT1	PTTG1	K562, Jurkat	Horlbeck et al.
CNOT1_PWP1	CNOT1	PWP1	K562, Jurkat	Horlbeck et al.
CNOT1_RAE1	CNOT1	RAE1	K562, Jurkat	Horlbeck et al.
CNOT1_RBBP8	CNOT1	RBBP8	K562, Jurkat	Horlbeck et al.
CNOT1_RFC5	CNOT1	RFC5	K562, Jurkat	Horlbeck et al.
CNOT1_RNF20	CNOT1	RNF20	K562, Jurkat	Horlbeck et al.
CNOT1_SDHC	CNOT1	SDHC	K562, Jurkat	Horlbeck et al.
CNOT1_SKIV2L	CNOT1	SKIV2L	K562, Jurkat	Horlbeck et al.
CNOT1_SSB	CNOT1	SSB	K562, Jurkat	Horlbeck et al.
CNOT1_TRPM7	CNOT1	TRPM7	K562, Jurkat	Horlbeck et al.
CNOT1_UBA3	CNOT1	UBA3	K562, Jurkat	Horlbeck et al.
CNOT1_WDR36	CNOT1	WDR36	K562, Jurkat	Horlbeck et al.
CNOT1_WDR7	CNOT1	WDR7	K562, Jurkat	Horlbeck et al.
CNOT1_ZWINT	CNOT1	ZWINT	K562, Jurkat	Horlbeck et al.
COL2A1_COL2A1	COL2A1	COL2A1	K562	Norman et al.
COL2A1_DLX2	COL2A1	DLX2	K562	Norman et al.
COL2A1_DUSP9	COL2A1	DUSP9	K562	Norman et al.
COL2A1_EGR1	COL2A1	EGR1	K562	Norman et al.
COL2A1_FEV	COL2A1	FEV	K562	Norman et al.
COL2A1_FOSB	COL2A1	FOSB	K562	Norman et al.
COL2A1_FOXA1	COL2A1	FOXA1	K562	Norman et al.
COL2A1_FOXA3	COL2A1	FOXA3	K562	Norman et al.
COL2A1_FOXF1	COL2A1	FOXF1	K562	Norman et al.
COL2A1_FOXL2	COL2A1	FOXL2	K562	Norman et al.
COL2A1_FOXO4	COL2A1	FOXO4	K562	Norman et al.
COL2A1_HES7	COL2A1	HES7	K562	Norman et al.
COL2A1_HK2	COL2A1	HK2	K562	Norman et al.
COL2A1_HNF4A	COL2A1	HNF4A	K562	Norman et al.
COL2A1_HOXA13	COL2A1	HOXA13	K562	Norman et al.
COL2A1_HOXC13	COL2A1	HOXC13	K562	Norman et al.
COL2A1_IKZF3	COL2A1	IKZF3	K562	Norman et al.
COL2A1_IRF1	COL2A1	IRF1	K562	Norman et al.
COL2A1_ISL2	COL2A1	ISL2	K562	Norman et al.
COL2A1_JUN	COL2A1	JUN	K562	Norman et al.
COL2A1_KIF18B	COL2A1	KIF18B	K562	Norman et al.
COL2A1_KIF2C	COL2A1	KIF2C	K562	Norman et al.
COL2A1_KLF1	COL2A1	KLF1	K562	Norman et al.
COL2A1_LHX1	COL2A1	LHX1	K562	Norman et al.
COL2A1_LYL1	COL2A1	LYL1	K562	Norman et al.
COL2A1_MAP2K3	COL2A1	MAP2K3	K562	Norman et al.
COL2A1_MAP2K6	COL2A1	MAP2K6	K562	Norman et al.
COL2A1_MAP4K3	COL2A1	MAP4K3	K562	Norman et al.
COL2A1_MAP4K5	COL2A1	MAP4K5	K562	Norman et al.
COL2A1_MAPK1	COL2A1	MAPK1	K562	Norman et al.
COL2A1_MEIS1	COL2A1	MEIS1	K562	Norman et al.
COL2A1_MIDN	COL2A1	MIDN	K562	Norman et al.
COL2A1_PIK3CB	COL2A1	PIK3CB	K562	Norman et al.
COL2A1_PLK4	COL2A1	PLK4	K562	Norman et al.
COL2A1_POU3F2	COL2A1	POU3F2	K562	Norman et al.
COL2A1_PRDM1	COL2A1	PRDM1	K562	Norman et al.
COL2A1_PTPN1	COL2A1	PTPN1	K562	Norman et al.
COL2A1_PTPN12	COL2A1	PTPN12	K562	Norman et al.
COL2A1_PTPN13	COL2A1	PTPN13	K562	Norman et al.
COL2A1_RREB1	COL2A1	RREB1	K562	Norman et al.
COL2A1_RUNX1T1	COL2A1	RUNX1T1	K562	Norman et al.
COL2A1_SET	COL2A1	SET	K562	Norman et al.
COL2A1_SGK1	COL2A1	SGK1	K562	Norman et al.
COL2A1_SNAI1	COL2A1	SNAI1	K562	Norman et al.
COL2A1_SPI1	COL2A1	SPI1	K562	Norman et al.
COL2A1_STIL	COL2A1	STIL	K562	Norman et al.
COL2A1_TBX2	COL2A1	TBX2	K562	Norman et al.
COL2A1_TBX3	COL2A1	TBX3	K562	Norman et al.
COL2A1_TGFBR2	COL2A1	TGFBR2	K562	Norman et al.
COL2A1_TP73	COL2A1	TP73	K562	Norman et al.
COL2A1_TSC22D1	COL2A1	TSC22D1	K562	Norman et al.
COL2A1_UBASH3B	COL2A1	UBASH3B	K562	Norman et al.
COL2A1_ZBTB1	COL2A1	ZBTB1	K562	Norman et al.
COL2A1_ZBTB10	COL2A1	ZBTB10	K562	Norman et al.
COL2A1_ZBTB25	COL2A1	ZBTB25	K562	Norman et al.
COL2A1_ZC3HAV1	COL2A1	ZC3HAV1	K562	Norman et al.
DOT1L_MCL1	DOT1L	MCL1	K562	Han et al.
DYNC1H1_EEF1G	DYNC1H1	EEF1G	K562, Jurkat	Horlbeck et al.
DYNC1H1_GNL3L	DYNC1H1	GNL3L	K562, Jurkat	Horlbeck et al.
DYNC1H1_GTF3C3	DYNC1H1	GTF3C3	K562, Jurkat	Horlbeck et al.
DYNC1H1_IMPDH2	DYNC1H1	IMPDH2	K562, Jurkat	Horlbeck et al.
DYNC1H1_LEO1	DYNC1H1	LEO1	K562, Jurkat	Horlbeck et al.
DYNC1H1_MED23	DYNC1H1	MED23	K562, Jurkat	Horlbeck et al.
DYNC1H1_NFE2L1	DYNC1H1	NFE2L1	K562, Jurkat	Horlbeck et al.
DYNC1H1_NOC2L	DYNC1H1	NOC2L	K562, Jurkat	Horlbeck et al.
DYNC1H1_PPP2R2A	DYNC1H1	PPP2R2A	K562, Jurkat	Horlbeck et al.
DYNC1H1_PWP1	DYNC1H1	PWP1	K562, Jurkat	Horlbeck et al.
DYNC1H1_RPP38	DYNC1H1	RPP38	K562, Jurkat	Horlbeck et al.
DYNC1H1_SDHC	DYNC1H1	SDHC	K562, Jurkat	Horlbeck et al.
DYNC1H1_SEH1L	DYNC1H1	SEH1L	K562, Jurkat	Horlbeck et al.
DYNC1H1_SSB	DYNC1H1	SSB	K562, Jurkat	Horlbeck et al.
DYNC1H1_TGIF2	DYNC1H1	TGIF2	K562, Jurkat	Horlbeck et al.
DYNC1H1_UBA2	DYNC1H1	UBA2	K562, Jurkat	Horlbeck et al.
DYNC1H1_WDR61	DYNC1H1	WDR61	K562, Jurkat	Horlbeck et al.
DYNC1H1_WDR7	DYNC1H1	WDR7	K562, Jurkat	Horlbeck et al.
EGFR_PRKCE	EGFR	PRKCE	RPE	Thompson et al.
EIF3C_EIF3H	EIF3C	EIF3H	K562, Jurkat	Horlbeck et al.
EIF3C_GNL3L	EIF3C	GNL3L	K562, Jurkat	Horlbeck et al.
EIF3C_GTF3C3	EIF3C	GTF3C3	K562, Jurkat	Horlbeck et al.
EIF3C_HUS1	EIF3C	HUS1	K562, Jurkat	Horlbeck et al.
EIF3C_LEO1	EIF3C	LEO1	K562, Jurkat	Horlbeck et al.
EIF3C_MASTL	EIF3C	MASTL	K562, Jurkat	Horlbeck et al.
EIF3C_MED22	EIF3C	MED22	K562, Jurkat	Horlbeck et al.
EIF3C_NAT10	EIF3C	NAT10	K562, Jurkat	Horlbeck et al.
EIF3C_PPP2R2A	EIF3C	PPP2R2A	K562, Jurkat	Horlbeck et al.
EIF3C_PTTG1	EIF3C	PTTG1	K562, Jurkat	Horlbeck et al.
EIF3C_RNGTT	EIF3C	RNGTT	K562, Jurkat	Horlbeck et al.
EIF3C_SFXN1	EIF3C	SFXN1	K562, Jurkat	Horlbeck et al.
EIF3C_TGIF2	EIF3C	TGIF2	K562, Jurkat	Horlbeck et al.
EIF3C_WDR61	EIF3C	WDR61	K562, Jurkat	Horlbeck et al.
EIF3C_ZWINT	EIF3C	ZWINT	K562, Jurkat	Horlbeck et al.
EIF4G1_GPN3	EIF4G1	GPN3	K562, Jurkat	Horlbeck et al.
EIF4G1_LEO1	EIF4G1	LEO1	K562, Jurkat	Horlbeck et al.
EIF4G1_MAPKAP1	EIF4G1	MAPKAP1	K562, Jurkat	Horlbeck et al.
EIF4G1_MASTL	EIF4G1	MASTL	K562, Jurkat	Horlbeck et al.
EIF4G1_MAX	EIF4G1	MAX	K562, Jurkat	Horlbeck et al.
EIF4G1_MCM3	EIF4G1	MCM3	K562, Jurkat	Horlbeck et al.
EIF4G1_MED24	EIF4G1	MED24	K562, Jurkat	Horlbeck et al.
EIF4G1_MED9	EIF4G1	MED9	K562, Jurkat	Horlbeck et al.
EIF4G1_MTOR	EIF4G1	MTOR	K562, Jurkat	Horlbeck et al.
EIF4G1_NAMPT	EIF4G1	NAMPT	K562, Jurkat	Horlbeck et al.
EIF4G1_OPA1	EIF4G1	OPA1	K562, Jurkat	Horlbeck et al.
EIF4G1_POLD1	EIF4G1	POLD1	K562, Jurkat	Horlbeck et al.
EIF4G1_POLE	EIF4G1	POLE	K562, Jurkat	Horlbeck et al.
EIF4G1_POLE2	EIF4G1	POLE2	K562, Jurkat	Horlbeck et al.
EIF4G1_POLN	EIF4G1	POLN	K562, Jurkat	Horlbeck et al.
EIF4G1_PPAT	EIF4G1	PPAT	K562, Jurkat	Horlbeck et al.
EIF4G1_PTTG1	EIF4G1	PTTG1	K562, Jurkat	Horlbeck et al.
EIF4G1_RFC4	EIF4G1	RFC4	K562, Jurkat	Horlbeck et al.
EIF4G1_RNF20	EIF4G1	RNF20	K562, Jurkat	Horlbeck et al.
EIF4G1_SDHC	EIF4G1	SDHC	K562, Jurkat	Horlbeck et al.
EIF4G1_SKIV2L2	EIF4G1	SKIV2L2	K562, Jurkat	Horlbeck et al.
EIF4G1_TAF1	EIF4G1	TAF1	K562, Jurkat	Horlbeck et al.
EIF4G1_TRPM7	EIF4G1	TRPM7	K562, Jurkat	Horlbeck et al.
EIF4G1_ZWINT	EIF4G1	ZWINT	K562, Jurkat	Horlbeck et al.
EIF5B_GNL3L	EIF5B	GNL3L	K562, Jurkat	Horlbeck et al.
EIF5B_MAPKAP1	EIF5B	MAPKAP1	K562, Jurkat	Horlbeck et al.
EIF5B_MED1	EIF5B	MED1	K562, Jurkat	Horlbeck et al.
EIF5B_MED23	EIF5B	MED23	K562, Jurkat	Horlbeck et al.
EIF5B_MED24	EIF5B	MED24	K562, Jurkat	Horlbeck et al.
EIF5B_POLE2	EIF5B	POLE2	K562, Jurkat	Horlbeck et al.
EIF5B_PPAT	EIF5B	PPAT	K562, Jurkat	Horlbeck et al.
EIF5B_PTTG1	EIF5B	PTTG1	K562, Jurkat	Horlbeck et al.
EIF5B_RNF20	EIF5B	RNF20	K562, Jurkat	Horlbeck et al.
EIF5B_RPTOR	EIF5B	RPTOR	K562, Jurkat	Horlbeck et al.
EIF5B_SDHC	EIF5B	SDHC	K562, Jurkat	Horlbeck et al.
EIF5B_SEH1L	EIF5B	SEH1L	K562, Jurkat	Horlbeck et al.
EIF5B_SFXN1	EIF5B	SFXN1	K562, Jurkat	Horlbeck et al.
EIF5B_SLC7A1	EIF5B	SLC7A1	K562, Jurkat	Horlbeck et al.
EIF5B_TGIF2	EIF5B	TGIF2	K562, Jurkat	Horlbeck et al.
EIF5B_TRPM7	EIF5B	TRPM7	K562, Jurkat	Horlbeck et al.
EIF5B_WDR61	EIF5B	WDR61	K562, Jurkat	Horlbeck et al.
FANCA_PARP1	FANCA	PARP1	A375, HAP1,OVCAR8	DeWeirdt et al.
FBXW7_FEN1	FBXW7	FEN1	RPE	Thompson et al.
FBXW7_MCL1	FBXW7	MCL1	Meljuso, OVCAR8	DeWeirdt et al.
KDM6A_MSH6	KDM6A	MSH6	HeLa	Shen et al.
KIAA1731_LEO1	KIAA1731	LEO1	K562, Jurkat	Horlbeck et al.
KIAA1731_MED1	KIAA1731	MED1	K562, Jurkat	Horlbeck et al.
KIAA1731_MED17	KIAA1731	MED17	K562, Jurkat	Horlbeck et al.
KIAA1731_MED9	KIAA1731	MED9	K562, Jurkat	Horlbeck et al.
KIAA1731_MTHFD2	KIAA1731	MTHFD2	K562, Jurkat	Horlbeck et al.
KIAA1731_NFE2L1	KIAA1731	NFE2L1	K562, Jurkat	Horlbeck et al.
KIAA1731_NOC2L	KIAA1731	NOC2L	K562, Jurkat	Horlbeck et al.
KIAA1731_NUP43	KIAA1731	NUP43	K562, Jurkat	Horlbeck et al.
KIAA1731_OPA1	KIAA1731	OPA1	K562, Jurkat	Horlbeck et al.
KIAA1731_ORAOV1	KIAA1731	ORAOV1	K562, Jurkat	Horlbeck et al.
KIAA1731_PNN	KIAA1731	PNN	K562, Jurkat	Horlbeck et al.
KIAA1731_POLD1	KIAA1731	POLD1	K562, Jurkat	Horlbeck et al.
KIAA1731_POLN	KIAA1731	POLN	K562, Jurkat	Horlbeck et al.
KIAA1731_PPAT	KIAA1731	PPAT	K562, Jurkat	Horlbeck et al.
KIAA1731_PPP2R2A	KIAA1731	PPP2R2A	K562, Jurkat	Horlbeck et al.
KIAA1731_PSPH	KIAA1731	PSPH	K562, Jurkat	Horlbeck et al.
KIAA1731_RAE1	KIAA1731	RAE1	K562, Jurkat	Horlbeck et al.
KIAA1731_RFC4	KIAA1731	RFC4	K562, Jurkat	Horlbeck et al.
KIAA1731_RNGTT	KIAA1731	RNGTT	K562, Jurkat	Horlbeck et al.
KIAA1731_RPTOR	KIAA1731	RPTOR	K562, Jurkat	Horlbeck et al.
KIAA1731_SMNDC1	KIAA1731	SMNDC1	K562, Jurkat	Horlbeck et al.
KIAA1731_TAF1	KIAA1731	TAF1	K562, Jurkat	Horlbeck et al.
KIAA1731_TRA2B	KIAA1731	TRA2B	K562, Jurkat	Horlbeck et al.
KIAA1731_TRPM7	KIAA1731	TRPM7	K562, Jurkat	Horlbeck et al.
KIAA1731_WDR61	KIAA1731	WDR61	K562, Jurkat	Horlbeck et al.
KMT2A_LHX1	KMT2A	LHX1	K562	Norman et al.
KMT2A_LYL1	KMT2A	LYL1	K562	Norman et al.
KMT2A_MAP2K3	KMT2A	MAP2K3	K562	Norman et al.
KMT2A_MAP2K6	KMT2A	MAP2K6	K562	Norman et al.
KMT2A_MAP4K3	KMT2A	MAP4K3	K562	Norman et al.
KMT2A_MAP4K5	KMT2A	MAP4K5	K562	Norman et al.
KMT2A_MAPK1	KMT2A	MAPK1	K562	Norman et al.
KMT2A_MEIS1	KMT2A	MEIS1	K562	Norman et al.
KMT2A_MIDN	KMT2A	MIDN	K562	Norman et al.
KMT2A_PIK3CB	KMT2A	PIK3CB	K562	Norman et al.
KMT2A_PLK4	KMT2A	PLK4	K562	Norman et al.
KMT2A_POU3F2	KMT2A	POU3F2	K562	Norman et al.
KMT2A_PRDM1	KMT2A	PRDM1	K562	Norman et al.
KMT2A_PTPN1	KMT2A	PTPN1	K562	Norman et al.
KMT2A_PTPN12	KMT2A	PTPN12	K562	Norman et al.
KMT2A_PTPN13	KMT2A	PTPN13	K562	Norman et al.
KMT2A_RREB1	KMT2A	RREB1	K562	Norman et al.
KMT2A_RUNX1T1	KMT2A	RUNX1T1	K562	Norman et al.
KMT2A_SET	KMT2A	SET	K562	Norman et al.
KMT2A_SGK1	KMT2A	SGK1	K562	Norman et al.
KMT2A_SNAI1	KMT2A	SNAI1	K562	Norman et al.
KMT2A_SPI1	KMT2A	SPI1	K562	Norman et al.
KMT2A_STIL	KMT2A	STIL	K562	Norman et al.
KMT2A_TBX2	KMT2A	TBX2	K562	Norman et al.
KMT2A_TBX3	KMT2A	TBX3	K562	Norman et al.
KMT2A_TGFBR2	KMT2A	TGFBR2	K562	Norman et al.
KMT2A_TP73	KMT2A	TP73	K562	Norman et al.
KMT2A_TSC22D1	KMT2A	TSC22D1	K562	Norman et al.
KMT2A_UBASH3B	KMT2A	UBASH3B	K562	Norman et al.
KMT2A_ZBTB1	KMT2A	ZBTB1	K562	Norman et al.
KMT2A_ZBTB10	KMT2A	ZBTB10	K562	Norman et al.
KMT2A_ZBTB25	KMT2A	ZBTB25	K562	Norman et al.
KMT2A_ZC3HAV1	KMT2A	ZC3HAV1	K562	Norman et al.
MCM3AP_MED1	MCM3AP	MED1	K562, Jurkat	Horlbeck et al.
MCM3AP_NUP43	MCM3AP	NUP43	K562, Jurkat	Horlbeck et al.
MCM3AP_ORAOV1	MCM3AP	ORAOV1	K562, Jurkat	Horlbeck et al.
MCM3AP_PNN	MCM3AP	PNN	K562, Jurkat	Horlbeck et al.
MCM3AP_POLE2	MCM3AP	POLE2	K562, Jurkat	Horlbeck et al.
MCM3AP_POLN	MCM3AP	POLN	K562, Jurkat	Horlbeck et al.
MCM3AP_RNF20	MCM3AP	RNF20	K562, Jurkat	Horlbeck et al.
MCM3AP_SEH1L	MCM3AP	SEH1L	K562, Jurkat	Horlbeck et al.
MCM3AP_SFXN1	MCM3AP	SFXN1	K562, Jurkat	Horlbeck et al.
MCM3AP_SRSF7	MCM3AP	SRSF7	K562, Jurkat	Horlbeck et al.
MCM3AP_SSB	MCM3AP	SSB	K562, Jurkat	Horlbeck et al.
MTOR_MTOR	MTOR	MTOR	K562, Jurkat; Meljuso	Horlbeck et al. ; Najm et al.
MTOR_OGFOD1	MTOR	OGFOD1	K562, Jurkat	Horlbeck et al.
MTOR_PDGFRA	MTOR	PDGFRA	293T	Shen et al.
MTOR_PRKDC	MTOR	PRKDC	293T	Shen et al.
MTOR_PTTG1	MTOR	PTTG1	K562, Jurkat	Horlbeck et al.
MTOR_RBBP8	MTOR	RBBP8	K562, Jurkat	Horlbeck et al.
MTOR_RNGTT	MTOR	RNGTT	K562, Jurkat	Horlbeck et al.
MTOR_RPTOR	MTOR	RPTOR	K562, Jurkat	Horlbeck et al.
MTOR_SKIV2L2	MTOR	SKIV2L2	K562, Jurkat	Horlbeck et al.
MTOR_SLC7A1	MTOR	SLC7A1	K562, Jurkat	Horlbeck et al.
MTOR_SMAD4	MTOR	SMAD4	HeLa	Shen et al.
MTOR_SSB	MTOR	SSB	K562, Jurkat	Horlbeck et al.
MTOR_TAF1	MTOR	TAF1	K562, Jurkat	Horlbeck et al.
MTOR_TOP1	MTOR	TOP1	A549	Shen et al.
MTOR_TRA2B	MTOR	TRA2B	K562, Jurkat	Horlbeck et al.
MTOR_WDR61	MTOR	WDR61	K562, Jurkat	Horlbeck et al.
NACA_SFXN1	NACA	SFXN1	K562, Jurkat	Horlbeck et al.
NACA_SSB	NACA	SSB	K562, Jurkat	Horlbeck et al.
NACA_TRA2B	NACA	TRA2B	K562, Jurkat	Horlbeck et al.
NACA_ZWINT	NACA	ZWINT	K562, Jurkat	Horlbeck et al.
PBRM1_TOP1	PBRM1	TOP1	293T	Shen et al.
PBRM1_VHL	PBRM1	VHL	A549	Shen et al.
PDGFRA_RRM2	PDGFRA	RRM2	A549	Shen et al.
PDGFRA_TOP1	PDGFRA	TOP1	293T	Shen et al.
PDGFRA_VHL	PDGFRA	VHL	HeLa	Shen et al.
PIK3CA_RRM2	PIK3CA	RRM2	HeLa	Shen et al.
PIK3R1_VHL	PIK3R1	VHL	A549	Shen et al.
PIK3R1_WEE1	PIK3R1	WEE1	HeLa	Shen et al.
POLD1_POLD1	POLD1	POLD1	K562, Jurkat	Horlbeck et al.
POLD1_POLD3	POLD1	POLD3	K562, Jurkat	Horlbeck et al.
POLD1_PSPH	POLD1	PSPH	K562, Jurkat	Horlbeck et al.
POLD1_RBBP8	POLD1	RBBP8	K562, Jurkat	Horlbeck et al.
POLD1_RFC4	POLD1	RFC4	K562, Jurkat	Horlbeck et al.
POLD1_RNF20	POLD1	RNF20	K562, Jurkat	Horlbeck et al.
POLD1_SDHC	POLD1	SDHC	K562, Jurkat	Horlbeck et al.
POLD1_SFXN1	POLD1	SFXN1	K562, Jurkat	Horlbeck et al.
POLD1_TRA2B	POLD1	TRA2B	K562, Jurkat	Horlbeck et al.
POLD1_WDR61	POLD1	WDR61	K562, Jurkat	Horlbeck et al.
POLD1_WDR7	POLD1	WDR7	K562, Jurkat	Horlbeck et al.
POLD1_ZWINT	POLD1	ZWINT	K562, Jurkat	Horlbeck et al.
POLE_POLE	POLE	POLE	K562, Jurkat	Horlbeck et al.
POLE_POLE2	POLE	POLE2	K562, Jurkat	Horlbeck et al.
POLE_RAE1	POLE	RAE1	K562, Jurkat	Horlbeck et al.
POLE_RFC5	POLE	RFC5	K562, Jurkat	Horlbeck et al.
POLE_SDHC	POLE	SDHC	K562, Jurkat	Horlbeck et al.
POLE_SFXN1	POLE	SFXN1	K562, Jurkat	Horlbeck et al.
POLE_SSB	POLE	SSB	K562, Jurkat	Horlbeck et al.
POLE_WDR61	POLE	WDR61	K562, Jurkat	Horlbeck et al.
POLE_ZWINT	POLE	ZWINT	K562, Jurkat	Horlbeck et al.
PRKDC_RRM2	PRKDC	RRM2	A549, 293T	Shen et al.
PRKDC_VHL	PRKDC	VHL	Hela, A549	Shen et al.
PRTG_PTPN1	PRTG	PTPN1	K562	Norman et al.
PRTG_PTPN12	PRTG	PTPN12	K562	Norman et al.
PRTG_PTPN13	PRTG	PTPN13	K562	Norman et al.
PRTG_RREB1	PRTG	RREB1	K562	Norman et al.
PRTG_RUNX1T1	PRTG	RUNX1T1	K562	Norman et al.
PRTG_SET	PRTG	SET	K562	Norman et al.
PRTG_SGK1	PRTG	SGK1	K562	Norman et al.
PRTG_SNAI1	PRTG	SNAI1	K562	Norman et al.
PRTG_SPI1	PRTG	SPI1	K562	Norman et al.
PRTG_STIL	PRTG	STIL	K562	Norman et al.
PRTG_TBX2	PRTG	TBX2	K562	Norman et al.
PRTG_TBX3	PRTG	TBX3	K562	Norman et al.
PRTG_TGFBR2	PRTG	TGFBR2	K562	Norman et al.
PRTG_TP73	PRTG	TP73	K562	Norman et al.
PRTG_TSC22D1	PRTG	TSC22D1	K562	Norman et al.
PRTG_UBASH3B	PRTG	UBASH3B	K562	Norman et al.
PRTG_ZBTB1	PRTG	ZBTB1	K562	Norman et al.
PRTG_ZBTB10	PRTG	ZBTB10	K562	Norman et al.
PRTG_ZBTB25	PRTG	ZBTB25	K562	Norman et al.
PRTG_ZC3HAV1	PRTG	ZC3HAV1	K562	Norman et al.
PTEN_VHL	PTEN	VHL	HeLa	Shen et al.
PTPN13_PTPN13	PTPN13	PTPN13	K562	Norman et al.
PTPN13_RREB1	PTPN13	RREB1	K562	Norman et al.
PTPN13_RUNX1T1	PTPN13	RUNX1T1	K562	Norman et al.
PTPN13_SET	PTPN13	SET	K562	Norman et al.
PTPN13_SGK1	PTPN13	SGK1	K562	Norman et al.
PTPN13_SNAI1	PTPN13	SNAI1	K562	Norman et al.
PTPN13_SPI1	PTPN13	SPI1	K562	Norman et al.
PTPN13_STIL	PTPN13	STIL	K562	Norman et al.
PTPN13_TBX2	PTPN13	TBX2	K562	Norman et al.
PTPN13_TBX3	PTPN13	TBX3	K562	Norman et al.
PTPN13_TGFBR2	PTPN13	TGFBR2	K562	Norman et al.
PTPN13_TP73	PTPN13	TP73	K562	Norman et al.
PTPN13_TSC22D1	PTPN13	TSC22D1	K562	Norman et al.
PTPN13_UBASH3B	PTPN13	UBASH3B	K562	Norman et al.
PTPN13_ZBTB1	PTPN13	ZBTB1	K562	Norman et al.
PTPN13_ZBTB10	PTPN13	ZBTB10	K562	Norman et al.
PTPN13_ZBTB25	PTPN13	ZBTB25	K562	Norman et al.
PTPN13_ZC3HAV1	PTPN13	ZC3HAV1	K562	Norman et al.
RB1_SKP2	RB1	SKP2	RPE	Thompson et al.
RREB1_RREB1	RREB1	RREB1	K562	Norman et al.
RREB1_RUNX1T1	RREB1	RUNX1T1	K562	Norman et al.
RREB1_SET	RREB1	SET	K562	Norman et al.
RREB1_SGK1	RREB1	SGK1	K562	Norman et al.
RREB1_SNAI1	RREB1	SNAI1	K562	Norman et al.
RREB1_SPI1	RREB1	SPI1	K562	Norman et al.
RREB1_STIL	RREB1	STIL	K562	Norman et al.
RREB1_TBX2	RREB1	TBX2	K562	Norman et al.
RREB1_TBX3	RREB1	TBX3	K562	Norman et al.
RREB1_TGFBR2	RREB1	TGFBR2	K562	Norman et al.
RREB1_TP73	RREB1	TP73	K562	Norman et al.
RREB1_TSC22D1	RREB1	TSC22D1	K562	Norman et al.
RREB1_UBASH3B	RREB1	UBASH3B	K562	Norman et al.
RREB1_ZBTB1	RREB1	ZBTB1	K562	Norman et al.
RREB1_ZBTB10	RREB1	ZBTB10	K562	Norman et al.
RREB1_ZBTB25	RREB1	ZBTB25	K562	Norman et al.
RREB1_ZC3HAV1	RREB1	ZC3HAV1	K562	Norman et al.
RUNX1T1_RUNX1T1	RUNX1T1	RUNX1T1	K562	Norman et al.
RUNX1T1_SET	RUNX1T1	SET	K562	Norman et al.
RUNX1T1_SGK1	RUNX1T1	SGK1	K562	Norman et al.
RUNX1T1_SNAI1	RUNX1T1	SNAI1	K562	Norman et al.
RUNX1T1_SPI1	RUNX1T1	SPI1	K562	Norman et al.
RUNX1T1_STIL	RUNX1T1	STIL	K562	Norman et al.
RUNX1T1_TBX2	RUNX1T1	TBX2	K562	Norman et al.
RUNX1T1_TBX3	RUNX1T1	TBX3	K562	Norman et al.
RUNX1T1_TGFBR2	RUNX1T1	TGFBR2	K562	Norman et al.
RUNX1T1_TP73	RUNX1T1	TP73	K562	Norman et al.
RUNX1T1_TSC22D1	RUNX1T1	TSC22D1	K562	Norman et al.
RUNX1T1_UBASH3B	RUNX1T1	UBASH3B	K562	Norman et al.
RUNX1T1_ZBTB1	RUNX1T1	ZBTB1	K562	Norman et al.
RUNX1T1_ZBTB10	RUNX1T1	ZBTB10	K562	Norman et al.
RUNX1T1_ZBTB25	RUNX1T1	ZBTB25	K562	Norman et al.
RUNX1T1_ZC3HAV1	RUNX1T1	ZC3HAV1	K562	Norman et al.
SF3B1_SFXN1	SF3B1	SFXN1	K562, Jurkat	Horlbeck et al.
SF3B1_SSB	SF3B1	SSB	K562, Jurkat	Horlbeck et al.
SF3B1_TRNAU1AP	SF3B1	TRNAU1AP	K562, Jurkat	Horlbeck et al.
SF3B1_UBA2	SF3B1	UBA2	K562, Jurkat	Horlbeck et al.
SF3B1_WDR7	SF3B1	WDR7	K562, Jurkat	Horlbeck et al.
SF3B1_ZWINT	SF3B1	ZWINT	K562, Jurkat	Horlbeck et al.
SMAD4_WEE1	SMAD4	WEE1	293T	Shen et al.
SMARCA2_SMARCA4	SMARCA2	SMARCA4	A375, RPE	Thompson et al.
SMARCA4_SMARCB1	SMARCA4	SMARCB1	293T	Shen et al.
SMG1_SMUG1	SMG1	SMUG1	RPE	Thompson et al.
TRRAP_WDR7	TRRAP	WDR7	K562, Jurkat	Horlbeck et al.
WDR36_WDR36	WDR36	WDR36	K562, Jurkat	Horlbeck et al.
XYLT1_XYLT2	XYLT1	XYLT2	RPE	Thompson et al.
AATF_CEP192	AATF	CEP192	K562, Jurkat	Horlbeck et al.
AATF_EIF4G1	AATF	EIF4G1	K562, Jurkat	Horlbeck et al.
AATF_KIAA1731	AATF	KIAA1731	K562, Jurkat	Horlbeck et al.
AATF_WDR36	AATF	WDR36	K562, Jurkat	Horlbeck et al.
ACTL6A_BOD1L1	ACTL6A	BOD1L1	K562, Jurkat	Horlbeck et al.
ACTL6A_EIF3C	ACTL6A	EIF3C	K562, Jurkat	Horlbeck et al.
ACTL6A_EIF4G1	ACTL6A	EIF4G1	K562, Jurkat	Horlbeck et al.
ACTL6A_KIAA1731	ACTL6A	KIAA1731	K562, Jurkat	Horlbeck et al.
AHR_ARID1A	AHR	ARID1A	K562	Norman et al.
AHR_BCORL1	AHR	BCORL1	K562	Norman et al.
AHR_BCR	AHR	BCR	K562	Norman et al.
AHR_COL2A1	AHR	COL2A1	K562	Norman et al.
AHR_KMT2A	AHR	KMT2A	K562	Norman et al.
AHR_PRTG	AHR	PRTG	K562	Norman et al.
AHR_PTPN13	AHR	PTPN13	K562	Norman et al.
AHR_RREB1	AHR	RREB1	K562	Norman et al.
AHR_RUNX1T1	AHR	RUNX1T1	K562	Norman et al.
AHR_ZNF318	AHR	ZNF318	K562	Norman et al.
AKT1_PRKDC	AKT1	PRKDC	A549	Shen et al.
ALKBH4_ATR	ALKBH4	ATR	RPE	Thompson et al.
APEX1_ATM	APEX1	ATM	K562	Han et al.
APEX1_BRCA2	APEX1	BRCA2	K562	Han et al.
APEX1_PRKDC	APEX1	PRKDC	K562	Han et al.
ARID1A_BCORL1	ARID1A	BCORL1	K562	Norman et al.
ARID1A_KMT2A	ARID1A	KMT2A	K562	Norman et al.
ARID1A_PRTG	ARID1A	PRTG	K562	Norman et al.
ARID1A_ZNF318	ARID1A	ZNF318	K562	Norman et al.
ARL2_ASCC3	ARL2	ASCC3	K562, Jurkat	Horlbeck et al.
ARL2_CEP192	ARL2	CEP192	K562, Jurkat	Horlbeck et al.
ARL2_DYNC1H1	ARL2	DYNC1H1	K562, Jurkat	Horlbeck et al.
ARL2_EIF3C	ARL2	EIF3C	K562, Jurkat	Horlbeck et al.
ARL2_EIF4G1	ARL2	EIF4G1	K562, Jurkat	Horlbeck et al.
ARL2_KIAA1731	ARL2	KIAA1731	K562, Jurkat	Horlbeck et al.
ARL2_POLD1	ARL2	POLD1	K562, Jurkat	Horlbeck et al.
ARL2_SF3B1	ARL2	SF3B1	K562, Jurkat	Horlbeck et al.
ASCC3_BOD1L1	ASCC3	BOD1L1	K562, Jurkat	Horlbeck et al.
ASCC3_CEP192	ASCC3	CEP192	K562, Jurkat	Horlbeck et al.
ASCC3_CNOT1	ASCC3	CNOT1	K562, Jurkat	Horlbeck et al.
ASCC3_KIAA1731	ASCC3	KIAA1731	K562, Jurkat	Horlbeck et al.
ASCC3_NACA	ASCC3	NACA	K562, Jurkat	Horlbeck et al.
ASCC3_SF3B1	ASCC3	SF3B1	K562, Jurkat	Horlbeck et al.
ATP1A1_EIF4G1	ATP1A1	EIF4G1	K562, Jurkat	Horlbeck et al.
ATP1A1_POLE	ATP1A1	POLE	K562, Jurkat	Horlbeck et al.
ATP5A1_CEP192	ATP5A1	CEP192	K562, Jurkat	Horlbeck et al.
ATP5A1_EIF5B	ATP5A1	EIF5B	K562, Jurkat	Horlbeck et al.
ATP5A1_KIAA1731	ATP5A1	KIAA1731	K562, Jurkat	Horlbeck et al.
ATP5A1_MCM3AP	ATP5A1	MCM3AP	K562, Jurkat	Horlbeck et al.
ATP5A1_MTOR	ATP5A1	MTOR	K562, Jurkat	Horlbeck et al.
ATP5A1_NACA	ATP5A1	NACA	K562, Jurkat	Horlbeck et al.
ATP5A1_POLD1	ATP5A1	POLD1	K562, Jurkat	Horlbeck et al.
ATP5A1_TRRAP	ATP5A1	TRRAP	K562, Jurkat	Horlbeck et al.
ATP5J2_BDP1	ATP5J2	BDP1	K562, Jurkat	Horlbeck et al.
ATP5J2_CNOT1	ATP5J2	CNOT1	K562, Jurkat	Horlbeck et al.
ATP5J2_EIF5B	ATP5J2	EIF5B	K562, Jurkat	Horlbeck et al.
ATP5J2_KIAA1731	ATP5J2	KIAA1731	K562, Jurkat	Horlbeck et al.
ATP5J2_MTOR	ATP5J2	MTOR	K562, Jurkat	Horlbeck et al.
ATP5J2_SF3B1	ATP5J2	SF3B1	K562, Jurkat	Horlbeck et al.
ATP5J2_TRRAP	ATP5J2	TRRAP	K562, Jurkat	Horlbeck et al.
AURKA_BOD1L1	AURKA	BOD1L1	K562, Jurkat	Horlbeck et al.
AURKA_CEP192	AURKA	CEP192	K562, Jurkat	Horlbeck et al.
AURKA_MTOR	AURKA	MTOR	K562, Jurkat	Horlbeck et al.
AURKA_NACA	AURKA	NACA	K562, Jurkat	Horlbeck et al.
AURKA_POLD1	AURKA	POLD1	K562, Jurkat	Horlbeck et al.
AURKA_SF3B1	AURKA	SF3B1	K562, Jurkat	Horlbeck et al.
AURKA_WDR36	AURKA	WDR36	K562, Jurkat	Horlbeck et al.
BCR_KMT2A	BCR	KMT2A	K562	Norman et al.
BCR_PRTG	BCR	PRTG	K562	Norman et al.
BCR_ZNF318	BCR	ZNF318	K562	Norman et al.
BDP1_BOD1L1	BDP1	BOD1L1	K562, Jurkat	Horlbeck et al.
BDP1_CEP192	BDP1	CEP192	K562, Jurkat	Horlbeck et al.
BNIP1_CEP192	BNIP1	CEP192	K562, Jurkat	Horlbeck et al.
BNIP1_DYNC1H1	BNIP1	DYNC1H1	K562, Jurkat	Horlbeck et al.
BNIP1_KIAA1731	BNIP1	KIAA1731	K562, Jurkat	Horlbeck et al.
BNIP1_POLD1	BNIP1	POLD1	K562, Jurkat	Horlbeck et al.
BPGM_COL2A1	BPGM	COL2A1	K562	Norman et al.
BPGM_KMT2A	BPGM	KMT2A	K562	Norman et al.
BPGM_PRTG	BPGM	PRTG	K562	Norman et al.
BPGM_PTPN13	BPGM	PTPN13	K562	Norman et al.
BPGM_RREB1	BPGM	RREB1	K562	Norman et al.
BPGM_RUNX1T1	BPGM	RUNX1T1	K562	Norman et al.
BPGM_ZNF318	BPGM	ZNF318	K562	Norman et al.
BRCA1_BRD4	BRCA1	BRD4	293T	Shen et al.
BTF3_EIF4G1	BTF3	EIF4G1	K562, Jurkat	Horlbeck et al.
BTF3_KIAA1731	BTF3	KIAA1731	K562, Jurkat	Horlbeck et al.
BUB3_KIAA1731	BUB3	KIAA1731	K562, Jurkat	Horlbeck et al.
BUB3_MCM3AP	BUB3	MCM3AP	K562, Jurkat	Horlbeck et al.
BUB3_SF3B1	BUB3	SF3B1	K562, Jurkat	Horlbeck et al.
BUB3_WDR7	BUB3	WDR7	K562, Jurkat	Horlbeck et al.
CARS_DYNC1H1	CARS	DYNC1H1	K562, Jurkat	Horlbeck et al.
CARS_MTOR	CARS	MTOR	K562, Jurkat	Horlbeck et al.
CARS_NACA	CARS	NACA	K562, Jurkat	Horlbeck et al.
CARS_WDR7	CARS	WDR7	K562, Jurkat	Horlbeck et al.
CBL_COL2A1	CBL	COL2A1	K562	Norman et al.
CBL_KMT2A	CBL	KMT2A	K562	Norman et al.
CBL_PRTG	CBL	PRTG	K562	Norman et al.
CBL_PTPN13	CBL	PTPN13	K562	Norman et al.
CBL_RREB1	CBL	RREB1	K562	Norman et al.
CBL_RUNX1T1	CBL	RUNX1T1	K562	Norman et al.
CBL_ZNF318	CBL	ZNF318	K562	Norman et al.
CCNB1_NAV1	CCNB1	NAV1	RPE	Thompson et al.
CDC23_CEP192	CDC23	CEP192	K562, Jurkat	Horlbeck et al.
CDC23_CNOT1	CDC23	CNOT1	K562, Jurkat	Horlbeck et al.
CDC23_EIF5B	CDC23	EIF5B	K562, Jurkat	Horlbeck et al.
CDC25A_PIK3CG	CDC25A	PIK3CG	K562	Han et al.
CDC25A_PRKDC	CDC25A	PRKDC	K562	Han et al.
CDC27_EIF4G1	CDC27	EIF4G1	K562, Jurkat	Horlbeck et al.
CDC27_KIAA1731	CDC27	KIAA1731	K562, Jurkat	Horlbeck et al.
CDC27_MCM3AP	CDC27	MCM3AP	K562, Jurkat	Horlbeck et al.
CDC27_WDR7	CDC27	WDR7	K562, Jurkat	Horlbeck et al.
CDK1_DYNC1H1	CDK1	DYNC1H1	K562, Jurkat	Horlbeck et al.
CDK1_EIF4G1	CDK1	EIF4G1	K562, Jurkat	Horlbeck et al.
CDK1_MCM3AP	CDK1	MCM3AP	K562, Jurkat	Horlbeck et al.
CDK12_CDK13	CDK12	CDK13	RPE	Thompson et al.
CDK12_SF3B1	CDK12	SF3B1	K562, Jurkat	Horlbeck et al.
CDK12_WDR7	CDK12	WDR7	K562, Jurkat	Horlbeck et al.
CDK4_PRKDC	CDK4	PRKDC	A549	Shen et al.
CDK9_PDGFRA	CDK9	PDGFRA	A549	Shen et al.
CDK9_PIK3CA	CDK9	PIK3CA	HeLa	Shen et al.
CDK9_PRKDC	CDK9	PRKDC	A549	Shen et al.
CDK9_SMAD4	CDK9	SMAD4	Hela, A549	Shen et al.
CDKN1A_COL2A1	CDKN1A	COL2A1	K562	Norman et al.
CDKN1A_KMT2A	CDKN1A	KMT2A	K562	Norman et al.
CDKN1A_PRTG	CDKN1A	PRTG	K562	Norman et al.
CDKN1A_PTPN13	CDKN1A	PTPN13	K562	Norman et al.
CDKN1A_RREB1	CDKN1A	RREB1	K562	Norman et al.
CDKN1A_RUNX1T1	CDKN1A	RUNX1T1	K562	Norman et al.
CDKN1A_ZNF318	CDKN1A	ZNF318	K562	Norman et al.
CDKN1B_COL2A1	CDKN1B	COL2A1	K562	Norman et al.
CDKN1B_KMT2A	CDKN1B	KMT2A	K562	Norman et al.
CDKN1B_PRTG	CDKN1B	PRTG	K562	Norman et al.
CDKN1B_PTPN13	CDKN1B	PTPN13	K562	Norman et al.
CDKN1B_RREB1	CDKN1B	RREB1	K562	Norman et al.
CDKN1B_RUNX1T1	CDKN1B	RUNX1T1	K562	Norman et al.
CDKN1B_ZNF318	CDKN1B	ZNF318	K562	Norman et al.
CEBPA_COL2A1	CEBPA	COL2A1	K562	Norman et al.
CEBPA_KMT2A	CEBPA	KMT2A	K562	Norman et al.
CEBPA_PRTG	CEBPA	PRTG	K562	Norman et al.
CEBPA_PTPN13	CEBPA	PTPN13	K562	Norman et al.
CEBPA_RREB1	CEBPA	RREB1	K562	Norman et al.
CEBPA_RUNX1T1	CEBPA	RUNX1T1	K562	Norman et al.
CEBPA_ZNF318	CEBPA	ZNF318	K562	Norman et al.
CEBPB_COL2A1	CEBPB	COL2A1	K562	Norman et al.
CEBPB_KMT2A	CEBPB	KMT2A	K562	Norman et al.
CEBPB_PRTG	CEBPB	PRTG	K562	Norman et al.
CEBPB_PTPN13	CEBPB	PTPN13	K562	Norman et al.
CEBPB_RREB1	CEBPB	RREB1	K562	Norman et al.
CEBPB_RUNX1T1	CEBPB	RUNX1T1	K562	Norman et al.
CEBPB_ZNF318	CEBPB	ZNF318	K562	Norman et al.
CELF2_COL2A1	CELF2	COL2A1	K562	Norman et al.
CELF2_KMT2A	CELF2	KMT2A	K562	Norman et al.
CELF2_PRTG	CELF2	PRTG	K562	Norman et al.
CELF2_PTPN13	CELF2	PTPN13	K562	Norman et al.
CELF2_RREB1	CELF2	RREB1	K562	Norman et al.
CELF2_RUNX1T1	CELF2	RUNX1T1	K562	Norman et al.
CELF2_ZNF318	CELF2	ZNF318	K562	Norman et al.
CENPW_EIF4G1	CENPW	EIF4G1	K562, Jurkat	Horlbeck et al.
CENPW_EIF5B	CENPW	EIF5B	K562, Jurkat	Horlbeck et al.
CENPW_KIAA1731	CENPW	KIAA1731	K562, Jurkat	Horlbeck et al.
CHD1_CHD2	CHD1	CHD2	A549	Dede et al.
CHEK1_MTOR	CHEK1	MTOR	293T	Shen et al.
CHEK1_PIK3CA	CHEK1	PIK3CA	HeLa	Shen et al.
CHEK1_PRKDC	CHEK1	PRKDC	Hela, A549	Shen et al.
CHEK1_PTEN	CHEK1	PTEN	293T	Shen et al.
CHEK1_SMARCA4	CHEK1	SMARCA4	HeLa	Shen et al.
CHEK2_KMT2D	CHEK2	KMT2D	HeLa	Shen et al.
CIRH1A_EIF3C	CIRH1A	EIF3C	K562, Jurkat	Horlbeck et al.
CIRH1A_EIF4G1	CIRH1A	EIF4G1	K562, Jurkat	Horlbeck et al.
CIRH1A_KIAA1731	CIRH1A	KIAA1731	K562, Jurkat	Horlbeck et al.
CIRH1A_POLD1	CIRH1A	POLD1	K562, Jurkat	Horlbeck et al.
CIRH1A_POLE	CIRH1A	POLE	K562, Jurkat	Horlbeck et al.
CIRH1A_SF3B1	CIRH1A	SF3B1	K562, Jurkat	Horlbeck et al.
CITED1_COL2A1	CITED1	COL2A1	K562	Norman et al.
CITED1_KMT2A	CITED1	KMT2A	K562	Norman et al.
CITED1_PRTG	CITED1	PRTG	K562	Norman et al.
CITED1_PTPN13	CITED1	PTPN13	K562	Norman et al.
CITED1_RREB1	CITED1	RREB1	K562	Norman et al.
CITED1_RUNX1T1	CITED1	RUNX1T1	K562	Norman et al.
CITED1_ZNF318	CITED1	ZNF318	K562	Norman et al.
CKS1B_COL2A1	CKS1B	COL2A1	K562	Norman et al.
CKS1B_KMT2A	CKS1B	KMT2A	K562	Norman et al.
CKS1B_PRTG	CKS1B	PRTG	K562	Norman et al.
CKS1B_PTPN13	CKS1B	PTPN13	K562	Norman et al.
CKS1B_RREB1	CKS1B	RREB1	K562	Norman et al.
CKS1B_RUNX1T1	CKS1B	RUNX1T1	K562	Norman et al.
CKS1B_ZNF318	CKS1B	ZNF318	K562	Norman et al.
CLASP1_CLASP2	CLASP1	CLASP2	A375, Mewo, RPE	Thompson et al.
COL1A1_COL2A1	COL1A1	COL2A1	K562	Norman et al.
COL1A1_KMT2A	COL1A1	KMT2A	K562	Norman et al.
COL1A1_PRTG	COL1A1	PRTG	K562	Norman et al.
COL1A1_PTPN13	COL1A1	PTPN13	K562	Norman et al.
COL1A1_RREB1	COL1A1	RREB1	K562	Norman et al.
COL1A1_RUNX1T1	COL1A1	RUNX1T1	K562	Norman et al.
COL1A1_ZNF318	COL1A1	ZNF318	K562	Norman et al.
COL2A1_KMT2A	COL2A1	KMT2A	K562	Norman et al.
COL2A1_PRTG	COL2A1	PRTG	K562	Norman et al.
COL2A1_ZNF318	COL2A1	ZNF318	K562	Norman et al.
DCAF7_EIF4G1	DCAF7	EIF4G1	K562, Jurkat	Horlbeck et al.
DCAF7_MCM3AP	DCAF7	MCM3AP	K562, Jurkat	Horlbeck et al.
DCAF7_POLE	DCAF7	POLE	K562, Jurkat	Horlbeck et al.
DCAF7_WDR7	DCAF7	WDR7	K562, Jurkat	Horlbeck et al.
DDX46_WDR7	DDX46	WDR7	K562, Jurkat	Horlbeck et al.
DHX37_EIF5B	DHX37	EIF5B	K562, Jurkat	Horlbeck et al.
DHX37_MCM3AP	DHX37	MCM3AP	K562, Jurkat	Horlbeck et al.
DHX37_WDR7	DHX37	WDR7	K562, Jurkat	Horlbeck et al.
DICER1_EIF3C	DICER1	EIF3C	K562, Jurkat	Horlbeck et al.
DICER1_EIF4G1	DICER1	EIF4G1	K562, Jurkat	Horlbeck et al.
DICER1_MCM3AP	DICER1	MCM3AP	K562, Jurkat	Horlbeck et al.
DICER1_MTOR	DICER1	MTOR	K562, Jurkat	Horlbeck et al.
DICER1_SF3B1	DICER1	SF3B1	K562, Jurkat	Horlbeck et al.
DLST_EIF4G1	DLST	EIF4G1	K562, Jurkat	Horlbeck et al.
DLX2_KMT2A	DLX2	KMT2A	K562	Norman et al.
DLX2_PRTG	DLX2	PRTG	K562	Norman et al.
DLX2_PTPN13	DLX2	PTPN13	K562	Norman et al.
DLX2_RREB1	DLX2	RREB1	K562	Norman et al.
DLX2_RUNX1T1	DLX2	RUNX1T1	K562	Norman et al.
DLX2_ZNF318	DLX2	ZNF318	K562	Norman et al.
DUSP9_KMT2A	DUSP9	KMT2A	K562	Norman et al.
DUSP9_PRTG	DUSP9	PRTG	K562	Norman et al.
DUSP9_PTPN13	DUSP9	PTPN13	K562	Norman et al.
DUSP9_RREB1	DUSP9	RREB1	K562	Norman et al.
DUSP9_RUNX1T1	DUSP9	RUNX1T1	K562	Norman et al.
DUSP9_ZNF318	DUSP9	ZNF318	K562	Norman et al.
EGR1_KMT2A	EGR1	KMT2A	K562	Norman et al.
EGR1_PRTG	EGR1	PRTG	K562	Norman et al.
EGR1_PTPN13	EGR1	PTPN13	K562	Norman et al.
EGR1_RREB1	EGR1	RREB1	K562	Norman et al.
EGR1_RUNX1T1	EGR1	RUNX1T1	K562	Norman et al.
EGR1_ZNF318	EGR1	ZNF318	K562	Norman et al.
EIF3H_EIF4G1	EIF3H	EIF4G1	K562, Jurkat	Horlbeck et al.
EIF3H_EIF5B	EIF3H	EIF5B	K562, Jurkat	Horlbeck et al.
EIF3H_MTOR	EIF3H	MTOR	K562, Jurkat	Horlbeck et al.
EIF3H_POLE	EIF3H	POLE	K562, Jurkat	Horlbeck et al.
EIF3H_WDR7	EIF3H	WDR7	K562, Jurkat	Horlbeck et al.
FEV_KMT2A	FEV	KMT2A	K562	Norman et al.
FEV_PRTG	FEV	PRTG	K562	Norman et al.
FEV_PTPN13	FEV	PTPN13	K562	Norman et al.
FEV_RREB1	FEV	RREB1	K562	Norman et al.
FEV_RUNX1T1	FEV	RUNX1T1	K562	Norman et al.
FEV_ZNF318	FEV	ZNF318	K562	Norman et al.
FH_MCM3AP	FH	MCM3AP	K562, Jurkat	Horlbeck et al.
FH_POLD1	FH	POLD1	K562, Jurkat	Horlbeck et al.
FH_SF3B1	FH	SF3B1	K562, Jurkat	Horlbeck et al.
FH_WDR7	FH	WDR7	K562, Jurkat	Horlbeck et al.
FIP1L1_KIAA1731	FIP1L1	KIAA1731	K562, Jurkat	Horlbeck et al.
FIP1L1_MCM3AP	FIP1L1	MCM3AP	K562, Jurkat	Horlbeck et al.
FIP1L1_WDR7	FIP1L1	WDR7	K562, Jurkat	Horlbeck et al.
FNTA_KDM6A	FNTA	KDM6A	A549	Shen et al.
FOSB_KMT2A	FOSB	KMT2A	K562	Norman et al.
FOSB_PRTG	FOSB	PRTG	K562	Norman et al.
FOSB_PTPN13	FOSB	PTPN13	K562	Norman et al.
FOSB_RREB1	FOSB	RREB1	K562	Norman et al.
FOSB_RUNX1T1	FOSB	RUNX1T1	K562	Norman et al.
FOSB_ZNF318	FOSB	ZNF318	K562	Norman et al.
FOXA1_KMT2A	FOXA1	KMT2A	K562	Norman et al.
FOXA1_PRTG	FOXA1	PRTG	K562	Norman et al.
FOXA1_PTPN13	FOXA1	PTPN13	K562	Norman et al.
FOXA1_RREB1	FOXA1	RREB1	K562	Norman et al.
FOXA1_RUNX1T1	FOXA1	RUNX1T1	K562	Norman et al.
FOXA1_ZNF318	FOXA1	ZNF318	K562	Norman et al.
FOXA3_KMT2A	FOXA3	KMT2A	K562	Norman et al.
FOXA3_PRTG	FOXA3	PRTG	K562	Norman et al.
FOXA3_PTPN13	FOXA3	PTPN13	K562	Norman et al.
FOXA3_RREB1	FOXA3	RREB1	K562	Norman et al.
FOXA3_RUNX1T1	FOXA3	RUNX1T1	K562	Norman et al.
FOXA3_ZNF318	FOXA3	ZNF318	K562	Norman et al.
FOXF1_KMT2A	FOXF1	KMT2A	K562	Norman et al.
FOXF1_PRTG	FOXF1	PRTG	K562	Norman et al.
FOXF1_PTPN13	FOXF1	PTPN13	K562	Norman et al.
FOXF1_RREB1	FOXF1	RREB1	K562	Norman et al.
FOXF1_RUNX1T1	FOXF1	RUNX1T1	K562	Norman et al.
FOXF1_ZNF318	FOXF1	ZNF318	K562	Norman et al.
FOXL2_KMT2A	FOXL2	KMT2A	K562	Norman et al.
FOXL2_PRTG	FOXL2	PRTG	K562	Norman et al.
FOXL2_PTPN13	FOXL2	PTPN13	K562	Norman et al.
FOXL2_RREB1	FOXL2	RREB1	K562	Norman et al.
FOXL2_RUNX1T1	FOXL2	RUNX1T1	K562	Norman et al.
FOXL2_ZNF318	FOXL2	ZNF318	K562	Norman et al.
FOXO4_KMT2A	FOXO4	KMT2A	K562	Norman et al.
FOXO4_PRTG	FOXO4	PRTG	K562	Norman et al.
FOXO4_PTPN13	FOXO4	PTPN13	K562	Norman et al.
FOXO4_RREB1	FOXO4	RREB1	K562	Norman et al.
FOXO4_RUNX1T1	FOXO4	RUNX1T1	K562	Norman et al.
FOXO4_ZNF318	FOXO4	ZNF318	K562	Norman et al.
GEMIN4_KIAA1731	GEMIN4	KIAA1731	K562, Jurkat	Horlbeck et al.
GNL2_KIAA1731	GNL2	KIAA1731	K562, Jurkat	Horlbeck et al.
GNL3L_MCM3AP	GNL3L	MCM3AP	K562, Jurkat	Horlbeck et al.
GNL3L_POLE	GNL3L	POLE	K562, Jurkat	Horlbeck et al.
GNL3L_SF3B1	GNL3L	SF3B1	K562, Jurkat	Horlbeck et al.
GNL3L_WDR36	GNL3L	WDR36	K562, Jurkat	Horlbeck et al.
GPN3_KIAA1731	GPN3	KIAA1731	K562, Jurkat	Horlbeck et al.
GTF2H4_KIAA1731	GTF2H4	KIAA1731	K562, Jurkat	Horlbeck et al.
GTF2H4_MTOR	GTF2H4	MTOR	K562, Jurkat	Horlbeck et al.
GTF3C3_KIAA1731	GTF3C3	KIAA1731	K562, Jurkat	Horlbeck et al.
HDAC2_SMARCA4	HDAC2	SMARCA4	A549	Shen et al.
HDAC6_PBRM1	HDAC6	PBRM1	293T	Shen et al.
HDAC6_PIK3CA	HDAC6	PIK3CA	A549	Shen et al.
HES7_KMT2A	HES7	KMT2A	K562	Norman et al.
HES7_PRTG	HES7	PRTG	K562	Norman et al.
HES7_PTPN13	HES7	PTPN13	K562	Norman et al.
HES7_RREB1	HES7	RREB1	K562	Norman et al.
HES7_RUNX1T1	HES7	RUNX1T1	K562	Norman et al.
HES7_ZNF318	HES7	ZNF318	K562	Norman et al.
HK2_KMT2A	HK2	KMT2A	K562	Norman et al.
HK2_PRTG	HK2	PRTG	K562	Norman et al.
HK2_PTPN13	HK2	PTPN13	K562	Norman et al.
HK2_RREB1	HK2	RREB1	K562	Norman et al.
HK2_RUNX1T1	HK2	RUNX1T1	K562	Norman et al.
HK2_ZNF318	HK2	ZNF318	K562	Norman et al.
HNF4A_KMT2A	HNF4A	KMT2A	K562	Norman et al.
HNF4A_PRTG	HNF4A	PRTG	K562	Norman et al.
HNF4A_PTPN13	HNF4A	PTPN13	K562	Norman et al.
HNF4A_RREB1	HNF4A	RREB1	K562	Norman et al.
HNF4A_RUNX1T1	HNF4A	RUNX1T1	K562	Norman et al.
HNF4A_ZNF318	HNF4A	ZNF318	K562	Norman et al.
HOXA13_KMT2A	HOXA13	KMT2A	K562	Norman et al.
HOXA13_PRTG	HOXA13	PRTG	K562	Norman et al.
HOXA13_PTPN13	HOXA13	PTPN13	K562	Norman et al.
HOXA13_RREB1	HOXA13	RREB1	K562	Norman et al.
HOXA13_RUNX1T1	HOXA13	RUNX1T1	K562	Norman et al.
HOXA13_ZNF318	HOXA13	ZNF318	K562	Norman et al.
HOXC13_KMT2A	HOXC13	KMT2A	K562	Norman et al.
HOXC13_PRTG	HOXC13	PRTG	K562	Norman et al.
HOXC13_PTPN13	HOXC13	PTPN13	K562	Norman et al.
HOXC13_RREB1	HOXC13	RREB1	K562	Norman et al.
HOXC13_RUNX1T1	HOXC13	RUNX1T1	K562	Norman et al.
HOXC13_ZNF318	HOXC13	ZNF318	K562	Norman et al.
HUS1_KIAA1731	HUS1	KIAA1731	K562, Jurkat	Horlbeck et al.
HUS1_MTOR	HUS1	MTOR	K562, Jurkat	Horlbeck et al.
HUS1_NACA	HUS1	NACA	K562, Jurkat	Horlbeck et al.
HUS1_POLD1	HUS1	POLD1	K562, Jurkat	Horlbeck et al.
HUS1_POLE	HUS1	POLE	K562, Jurkat	Horlbeck et al.
HUS1_SF3B1	HUS1	SF3B1	K562, Jurkat	Horlbeck et al.
HUS1_WDR7	HUS1	WDR7	K562, Jurkat	Horlbeck et al.
IGF1R_MTOR	IGF1R	MTOR	293T	Shen et al.
IGF1R_PRKDC	IGF1R	PRKDC	A549, 293T	Shen et al.
IKZF3_KMT2A	IKZF3	KMT2A	K562	Norman et al.
IKZF3_PRTG	IKZF3	PRTG	K562	Norman et al.
IKZF3_PTPN13	IKZF3	PTPN13	K562	Norman et al.
IKZF3_RREB1	IKZF3	RREB1	K562	Norman et al.
IKZF3_RUNX1T1	IKZF3	RUNX1T1	K562	Norman et al.
IKZF3_ZNF318	IKZF3	ZNF318	K562	Norman et al.
IMPDH2_KIAA1731	IMPDH2	KIAA1731	K562, Jurkat	Horlbeck et al.
IMPDH2_POLD1	IMPDH2	POLD1	K562, Jurkat	Horlbeck et al.
IRF1_KMT2A	IRF1	KMT2A	K562	Norman et al.
IRF1_PRTG	IRF1	PRTG	K562	Norman et al.
IRF1_PTPN13	IRF1	PTPN13	K562	Norman et al.
IRF1_RREB1	IRF1	RREB1	K562	Norman et al.
IRF1_RUNX1T1	IRF1	RUNX1T1	K562	Norman et al.
IRF1_ZNF318	IRF1	ZNF318	K562	Norman et al.
ISL2_KMT2A	ISL2	KMT2A	K562	Norman et al.
ISL2_PRTG	ISL2	PRTG	K562	Norman et al.
ISL2_PTPN13	ISL2	PTPN13	K562	Norman et al.
ISL2_RREB1	ISL2	RREB1	K562	Norman et al.
ISL2_RUNX1T1	ISL2	RUNX1T1	K562	Norman et al.
ISL2_ZNF318	ISL2	ZNF318	K562	Norman et al.
JAK2_PIK3R1	JAK2	PIK3R1	HeLa	Shen et al.
JUN_KMT2A	JUN	KMT2A	K562	Norman et al.
JUN_PRTG	JUN	PRTG	K562	Norman et al.
JUN_PTPN13	JUN	PTPN13	K562	Norman et al.
JUN_RREB1	JUN	RREB1	K562	Norman et al.
JUN_RUNX1T1	JUN	RUNX1T1	K562	Norman et al.
JUN_ZNF318	JUN	ZNF318	K562	Norman et al.
KCTD10_KIAA1731	KCTD10	KIAA1731	K562, Jurkat	Horlbeck et al.
KCTD10_MTOR	KCTD10	MTOR	K562, Jurkat	Horlbeck et al.
KCTD10_POLE	KCTD10	POLE	K562, Jurkat	Horlbeck et al.
KCTD10_SF3B1	KCTD10	SF3B1	K562, Jurkat	Horlbeck et al.
KCTD10_WDR7	KCTD10	WDR7	K562, Jurkat	Horlbeck et al.
KDM1A_WDR7	KDM1A	WDR7	K562, Jurkat	Horlbeck et al.
KDM5C_MTOR	KDM5C	MTOR	293T	Shen et al.
KIF18B_KMT2A	KIF18B	KMT2A	K562	Norman et al.
KIF18B_PRTG	KIF18B	PRTG	K562	Norman et al.
KIF18B_PTPN13	KIF18B	PTPN13	K562	Norman et al.
KIF18B_RREB1	KIF18B	RREB1	K562	Norman et al.
KIF18B_RUNX1T1	KIF18B	RUNX1T1	K562	Norman et al.
KIF18B_ZNF318	KIF18B	ZNF318	K562	Norman et al.
KIF2C_KMT2A	KIF2C	KMT2A	K562	Norman et al.
KIF2C_PRTG	KIF2C	PRTG	K562	Norman et al.
KIF2C_PTPN13	KIF2C	PTPN13	K562	Norman et al.
KIF2C_RREB1	KIF2C	RREB1	K562	Norman et al.
KIF2C_RUNX1T1	KIF2C	RUNX1T1	K562	Norman et al.
KIF2C_ZNF318	KIF2C	ZNF318	K562	Norman et al.
KLF1_KMT2A	KLF1	KMT2A	K562	Norman et al.
KLF1_PRTG	KLF1	PRTG	K562	Norman et al.
KLF1_PTPN13	KLF1	PTPN13	K562	Norman et al.
KLF1_RREB1	KLF1	RREB1	K562	Norman et al.
KLF1_RUNX1T1	KLF1	RUNX1T1	K562	Norman et al.
KLF1_ZNF318	KLF1	ZNF318	K562	Norman et al.
LEO1_MCM3AP	LEO1	MCM3AP	K562, Jurkat	Horlbeck et al.
LEO1_MTOR	LEO1	MTOR	K562, Jurkat	Horlbeck et al.
LEO1_NACA	LEO1	NACA	K562, Jurkat	Horlbeck et al.
LEO1_POLD1	LEO1	POLD1	K562, Jurkat	Horlbeck et al.
LEO1_SF3B1	LEO1	SF3B1	K562, Jurkat	Horlbeck et al.
LEO1_WDR36	LEO1	WDR36	K562, Jurkat	Horlbeck et al.
LHX1_PRTG	LHX1	PRTG	K562	Norman et al.
LHX1_PTPN13	LHX1	PTPN13	K562	Norman et al.
LHX1_RREB1	LHX1	RREB1	K562	Norman et al.
LHX1_RUNX1T1	LHX1	RUNX1T1	K562	Norman et al.
LHX1_ZNF318	LHX1	ZNF318	K562	Norman et al.
LONP1_SF3B1	LONP1	SF3B1	K562, Jurkat	Horlbeck et al.
LONP1_TRRAP	LONP1	TRRAP	K562, Jurkat	Horlbeck et al.
LYL1_PRTG	LYL1	PRTG	K562	Norman et al.
LYL1_PTPN13	LYL1	PTPN13	K562	Norman et al.
LYL1_RREB1	LYL1	RREB1	K562	Norman et al.
LYL1_RUNX1T1	LYL1	RUNX1T1	K562	Norman et al.
LYL1_ZNF318	LYL1	ZNF318	K562	Norman et al.
MAP2K3_PRTG	MAP2K3	PRTG	K562	Norman et al.
MAP2K3_PTPN13	MAP2K3	PTPN13	K562	Norman et al.
MAP2K3_RREB1	MAP2K3	RREB1	K562	Norman et al.
MAP2K3_RUNX1T1	MAP2K3	RUNX1T1	K562	Norman et al.
MAP2K3_ZNF318	MAP2K3	ZNF318	K562	Norman et al.
MAP2K6_PRTG	MAP2K6	PRTG	K562	Norman et al.
MAP2K6_PTPN13	MAP2K6	PTPN13	K562	Norman et al.
MAP2K6_RREB1	MAP2K6	RREB1	K562	Norman et al.
MAP2K6_RUNX1T1	MAP2K6	RUNX1T1	K562	Norman et al.
MAP2K6_ZNF318	MAP2K6	ZNF318	K562	Norman et al.
MAP4K3_PRTG	MAP4K3	PRTG	K562	Norman et al.
MAP4K3_PTPN13	MAP4K3	PTPN13	K562	Norman et al.
MAP4K3_RREB1	MAP4K3	RREB1	K562	Norman et al.
MAP4K3_RUNX1T1	MAP4K3	RUNX1T1	K562	Norman et al.
MAP4K3_ZNF318	MAP4K3	ZNF318	K562	Norman et al.
MAP4K5_PRTG	MAP4K5	PRTG	K562	Norman et al.
MAP4K5_PTPN13	MAP4K5	PTPN13	K562	Norman et al.
MAP4K5_RREB1	MAP4K5	RREB1	K562	Norman et al.
MAP4K5_RUNX1T1	MAP4K5	RUNX1T1	K562	Norman et al.
MAP4K5_ZNF318	MAP4K5	ZNF318	K562	Norman et al.
MAPK1_PRTG	MAPK1	PRTG	K562	Norman et al.
MAPK1_PTPN13	MAPK1	PTPN13	K562	Norman et al.
MAPK1_RREB1	MAPK1	RREB1	K562	Norman et al.
MAPK1_RUNX1T1	MAPK1	RUNX1T1	K562	Norman et al.
MAPK1_ZNF318	MAPK1	ZNF318	K562	Norman et al.
MAPKAP1_MTOR	MAPKAP1	MTOR	K562, Jurkat	Horlbeck et al.
MASTL_MTOR	MASTL	MTOR	K562, Jurkat	Horlbeck et al.
MASTL_NACA	MASTL	NACA	K562, Jurkat	Horlbeck et al.
MASTL_POLE	MASTL	POLE	K562, Jurkat	Horlbeck et al.
MASTL_SF3B1	MASTL	SF3B1	K562, Jurkat	Horlbeck et al.
MASTL_TRRAP	MASTL	TRRAP	K562, Jurkat	Horlbeck et al.
MAX_TRRAP	MAX	TRRAP	K562, Jurkat	Horlbeck et al.
MCL1_MTOR	MCL1	MTOR	no 786O, no A549, no OVCAR8, All 6, Meljuso	Najm et al.
MCL1_POLQ	MCL1	POLQ	Meljuso, OVCAR8	DeWeirdt et al.
MCL1_SMARCA4	MCL1	SMARCA4	Meljuso, OVCAR8	DeWeirdt et al.
MCL1_SMG1	MCL1	SMG1	Meljuso, OVCAR8	DeWeirdt et al.
MCL1_URB1	MCL1	URB1	Meljuso, OVCAR8	DeWeirdt et al.
MCM3_POLD1	MCM3	POLD1	K562, Jurkat	Horlbeck et al.
MCM3_SF3B1	MCM3	SF3B1	K562, Jurkat	Horlbeck et al.
MCM4_POLD1	MCM4	POLD1	K562, Jurkat	Horlbeck et al.
MCM4_POLE	MCM4	POLE	K562, Jurkat	Horlbeck et al.
MCM4_TRRAP	MCM4	TRRAP	K562, Jurkat	Horlbeck et al.
MED1_MTOR	MED1	MTOR	K562, Jurkat	Horlbeck et al.
MED1_POLD1	MED1	POLD1	K562, Jurkat	Horlbeck et al.
MED22_MTOR	MED22	MTOR	K562, Jurkat	Horlbeck et al.
MED22_WDR7	MED22	WDR7	K562, Jurkat	Horlbeck et al.
MED23_POLD1	MED23	POLD1	K562, Jurkat	Horlbeck et al.
MED23_POLE	MED23	POLE	K562, Jurkat	Horlbeck et al.
MED23_TRRAP	MED23	TRRAP	K562, Jurkat	Horlbeck et al.
MED23_WDR7	MED23	WDR7	K562, Jurkat	Horlbeck et al.
MED24_MTOR	MED24	MTOR	K562, Jurkat	Horlbeck et al.
MED24_NACA	MED24	NACA	K562, Jurkat	Horlbeck et al.
MED24_POLE	MED24	POLE	K562, Jurkat	Horlbeck et al.
MED24_TRRAP	MED24	TRRAP	K562, Jurkat	Horlbeck et al.
MED9_MTOR	MED9	MTOR	K562, Jurkat	Horlbeck et al.
MED9_POLE	MED9	POLE	K562, Jurkat	Horlbeck et al.
MEIS1_PRTG	MEIS1	PRTG	K562	Norman et al.
MEIS1_PTPN13	MEIS1	PTPN13	K562	Norman et al.
MEIS1_RREB1	MEIS1	RREB1	K562	Norman et al.
MEIS1_RUNX1T1	MEIS1	RUNX1T1	K562	Norman et al.
MEIS1_ZNF318	MEIS1	ZNF318	K562	Norman et al.
MIDN_PRTG	MIDN	PRTG	K562	Norman et al.
MIDN_PTPN13	MIDN	PTPN13	K562	Norman et al.
MIDN_RREB1	MIDN	RREB1	K562	Norman et al.
MIDN_RUNX1T1	MIDN	RUNX1T1	K562	Norman et al.
MIDN_ZNF318	MIDN	ZNF318	K562	Norman et al.
MTHFD2_MTOR	MTHFD2	MTOR	K562, Jurkat	Horlbeck et al.
MTOR_PTEN	MTOR	PTEN	A549	Shen et al.
NFE2L1_SF3B1	NFE2L1	SF3B1	K562, Jurkat	Horlbeck et al.
NSMCE1_POLE	NSMCE1	POLE	K562, Jurkat	Horlbeck et al.
NUP54_POLD1	NUP54	POLD1	K562, Jurkat	Horlbeck et al.
OGFOD1_SF3B1	OGFOD1	SF3B1	K562, Jurkat	Horlbeck et al.
OPA1_SF3B1	OPA1	SF3B1	K562, Jurkat	Horlbeck et al.
OPA1_TRRAP	OPA1	TRRAP	K562, Jurkat	Horlbeck et al.
ORAOV1_POLD1	ORAOV1	POLD1	K562, Jurkat	Horlbeck et al.
ORAOV1_WDR7	ORAOV1	WDR7	K562, Jurkat	Horlbeck et al.
PGK1_POLE	PGK1	POLE	K562, Jurkat	Horlbeck et al.
PGK1_SF3B1	PGK1	SF3B1	K562, Jurkat	Horlbeck et al.
PIK3CB_PRTG	PIK3CB	PRTG	K562	Norman et al.
PIK3CB_PTPN13	PIK3CB	PTPN13	K562	Norman et al.
PIK3CB_RREB1	PIK3CB	RREB1	K562	Norman et al.
PIK3CB_RUNX1T1	PIK3CB	RUNX1T1	K562	Norman et al.
PIK3CB_ZNF318	PIK3CB	ZNF318	K562	Norman et al.
PLK4_PRTG	PLK4	PRTG	K562	Norman et al.
PLK4_PTPN13	PLK4	PTPN13	K562	Norman et al.
PLK4_RREB1	PLK4	RREB1	K562	Norman et al.
PLK4_RUNX1T1	PLK4	RUNX1T1	K562	Norman et al.
PLK4_ZNF318	PLK4	ZNF318	K562	Norman et al.
POLE2_TRRAP	POLE2	TRRAP	K562, Jurkat	Horlbeck et al.
POLE2_WDR7	POLE2	WDR7	K562, Jurkat	Horlbeck et al.
POU3F2_PRTG	POU3F2	PRTG	K562	Norman et al.
POU3F2_PTPN13	POU3F2	PTPN13	K562	Norman et al.
POU3F2_RREB1	POU3F2	RREB1	K562	Norman et al.
POU3F2_RUNX1T1	POU3F2	RUNX1T1	K562	Norman et al.
POU3F2_ZNF318	POU3F2	ZNF318	K562	Norman et al.
PPAT_SF3B1	PPAT	SF3B1	K562, Jurkat	Horlbeck et al.
PPAT_WDR7	PPAT	WDR7	K562, Jurkat	Horlbeck et al.
PRDM1_PRTG	PRDM1	PRTG	K562	Norman et al.
PRDM1_PTPN13	PRDM1	PTPN13	K562	Norman et al.
PRDM1_RREB1	PRDM1	RREB1	K562	Norman et al.
PRDM1_RUNX1T1	PRDM1	RUNX1T1	K562	Norman et al.
PRDM1_ZNF318	PRDM1	ZNF318	K562	Norman et al.
PRMT5_TRRAP	PRMT5	TRRAP	K562, Jurkat	Horlbeck et al.
PSPH_SF3B1	PSPH	SF3B1	K562, Jurkat	Horlbeck et al.
PSPH_WDR7	PSPH	WDR7	K562, Jurkat	Horlbeck et al.
PTPN1_PTPN13	PTPN1	PTPN13	K562	Norman et al.
PTPN1_RREB1	PTPN1	RREB1	K562	Norman et al.
PTPN1_RUNX1T1	PTPN1	RUNX1T1	K562	Norman et al.
PTPN1_ZNF318	PTPN1	ZNF318	K562	Norman et al.
PTPN12_PTPN13	PTPN12	PTPN13	K562	Norman et al.
PTPN12_RREB1	PTPN12	RREB1	K562	Norman et al.
PTPN12_RUNX1T1	PTPN12	RUNX1T1	K562	Norman et al.
PTPN12_ZNF318	PTPN12	ZNF318	K562	Norman et al.
PTPN13_ZNF318	PTPN13	ZNF318	K562	Norman et al.
PTTG1_WDR36	PTTG1	WDR36	K562, Jurkat	Horlbeck et al.
PWP1_SF3B1	PWP1	SF3B1	K562, Jurkat	Horlbeck et al.
PWP1_TRRAP	PWP1	TRRAP	K562, Jurkat	Horlbeck et al.
RBBP8_WDR36	RBBP8	WDR36	K562, Jurkat	Horlbeck et al.
RBBP8_WDR7	RBBP8	WDR7	K562, Jurkat	Horlbeck et al.
RFC4_WDR7	RFC4	WDR7	K562, Jurkat	Horlbeck et al.
RNGTT_TRRAP	RNGTT	TRRAP	K562, Jurkat	Horlbeck et al.
RNGTT_WDR7	RNGTT	WDR7	K562, Jurkat	Horlbeck et al.
RPP38_WDR36	RPP38	WDR36	K562, Jurkat	Horlbeck et al.
RPTOR_SF3B1	RPTOR	SF3B1	K562, Jurkat	Horlbeck et al.
RREB1_ZNF318	RREB1	ZNF318	K562	Norman et al.
RUNX1T1_ZNF318	RUNX1T1	ZNF318	K562	Norman et al.
SEH1L_TRRAP	SEH1L	TRRAP	K562, Jurkat	Horlbeck et al.
SEH1L_WDR7	SEH1L	WDR7	K562, Jurkat	Horlbeck et al.
SET_ZNF318	SET	ZNF318	K562	Norman et al.
SFXN1_TRRAP	SFXN1	TRRAP	K562, Jurkat	Horlbeck et al.
SGK1_ZNF318	SGK1	ZNF318	K562	Norman et al.
SKIV2L2_WDR36	SKIV2L2	WDR36	K562, Jurkat	Horlbeck et al.
SLC7A1_WDR7	SLC7A1	WDR7	K562, Jurkat	Horlbeck et al.
SNAI1_ZNF318	SNAI1	ZNF318	K562	Norman et al.
SPI1_ZNF318	SPI1	ZNF318	K562	Norman et al.
SRSF7_WDR7	SRSF7	WDR7	K562, Jurkat	Horlbeck et al.
SSB_WDR7	SSB	WDR7	K562, Jurkat	Horlbeck et al.
STIL_ZNF318	STIL	ZNF318	K562	Norman et al.
TBX2_ZNF318	TBX2	ZNF318	K562	Norman et al.
TBX3_ZNF318	TBX3	ZNF318	K562	Norman et al.
TGFBR2_ZNF318	TGFBR2	ZNF318	K562	Norman et al.
TP73_ZNF318	TP73	ZNF318	K562	Norman et al.
TSC22D1_ZNF318	TSC22D1	ZNF318	K562	Norman et al.
UBA2_WDR36	UBA2	WDR36	K562, Jurkat	Horlbeck et al.
UBASH3B_ZNF318	UBASH3B	ZNF318	K562	Norman et al.
ZBTB1_ZNF318	ZBTB1	ZNF318	K562	Norman et al.
ZBTB10_ZNF318	ZBTB10	ZNF318	K562	Norman et al.
ZBTB25_ZNF318	ZBTB25	ZNF318	K562	Norman et al.
ZC3HAV1_ZNF318	ZC3HAV1	ZNF318	K562	Norman et al.
