# Supplementary material for: Discovery of synthetic lethal interactions from large-scale pan-cancer perturbation screens
Source: Nat Commun. 2022 Dec 14;13:7748. doi: 10.1038/s41467-022-35378-z (PMC9751287; doi:10.1038/s41467-022-35378-z)
Supplement: Supplementary file 9 — Dataset 5 [file 41467_2022_35378_MOESM9_ESM.xlsx]

## Sheet: PanCancer
Driver gene	SL partner gene	DRIVE WT pval	DRIVE mut pval	alias partner gene	CRISPR WT pval	CRISPR mut pval	comb WT pval	comb mut pval	comb sc pval
KRAS	KRAS	0	3.43459e-31	KRAS	0.000841566	8.04047e-32	0	3.94199e-60	3.72254e-53
TP53	TP53	0	2.60798e-29	TP53	0	6.64363e-05	0	1.32436e-31	1.25063e-24
MTAP	PRMT5	0	3.63726e-22	PRMT5	0.0214432	4.00486e-09	0	1.01532e-28	9.58797e-22
RPL22	RPL22L1	0.190057	1.91125e-16	RPL22L1	0.351254	9.59557e-11	0.247452	1.10515e-24	1.04363e-17
IFNA1	PRMT5	2.36573e-09	4.76089e-16	PRMT5	0.544913	2.96295e-05	2.76765e-08	6.58872e-19	6.22193e-12
IFNE	PRMT5	1.38783e-09	6.35011e-15	PRMT5	0.442965	1.44614e-05	1.36537e-08	4.11721e-18	3.88801e-11
IFNA13	PRMT5	2.59882e-08	2.22849e-13	PRMT5	0.502282	5.01354e-06	2.50027e-07	4.73e-17	4.46668e-10
BRAF	BRAF	8.67287e-06	8.96095e-13	BRAF	0.673396	4.03327e-13	7.62199e-05	2.0702e-23	1.95495e-16
TP53	BGN	2.6672e-07	1.28979e-12	BGN	0.916177	0.0123957	3.9647e-06	5.23872e-13	4.94708e-06
IFNA8	PRMT5	1.42152e-08	2.70051e-12	PRMT5	0.659024	0.000110255	1.82547e-07	1.09422e-14	1.03331e-07
TP53	TP53BP1	0	2.95895e-12	TP53BP1	1.55431e-15	0.00251507	0	2.49541e-13	2.35649e-06
BRAF	PAK1	0.092744	4.3233e-12	PAK1	0.680164	0.43382	0.237395	5.2519e-11	0.000495953
TP53	BCAM	7.74936e-13	1.05332e-11	BCAM	0.559489	0.976454	1.27758e-11	2.70503e-10	0.00255444
IFNA17	PRMT5	4.11529e-07	1.29565e-11	PRMT5	0.96933	0.00136417	6.27662e-06	5.77379e-13	5.45237e-06
IFNA14	PRMT5	3.35335e-07	2.98134e-11	PRMT5	0.985215	0.00302133	5.2606e-06	2.7958e-12	2.64016e-05
TP53	MBOAT1	7.79376e-10	4.29676e-11	MBOAT1	0.645541	0.627781	1.1275e-08	6.83422e-10	0.00645376
IFNW1	PRMT5	1.03468e-06	5.04705e-11	PRMT5	0.823275	0.0148742	1.27569e-05	2.17088e-11	0.000205003
IFNA2	PRMT5	3.65395e-08	5.32423e-11	PRMT5	0.425753	4.1226e-06	2.95249e-07	8.13349e-15	7.68071e-08
IFNA21	PRMT5	4.13791e-07	6.87587e-11	PRMT5	0.860077	0.0143762	5.6404e-06	2.8313e-11	0.000267368
IFNA16	PRMT5	4.25388e-07	7.66898e-11	PRMT5	0.96933	0.00136417	6.47434e-06	3.23149e-12	3.0516e-05
TP53	USP28	0	7.87002e-11	USP28	1.44204e-09	0.359889	0	7.16221e-10	0.0067635
CTNNB1	CTNNB1	0.0697649	9.66627e-11	CTNNB1	0.467068	6.69421e-07	0.144153	2.47681e-15	2.33892e-08
PTPLAD2	PRMT5	5.32476e-07	1.85007e-10	PRMT5	0.800965	0.0258215	6.68217e-06	1.29304e-10	0.00122106
IFNA7	PRMT5	9.4847e-07	1.88864e-10	PRMT5	0.809295	3.31476e-05	1.15753e-05	2.11004e-13	1.99257e-06
IFNA4	PRMT5	5.65906e-07	2.34463e-10	PRMT5	0.782912	0.0306238	6.92476e-06	1.91421e-10	0.00180764
TP53	CD38	9.83267e-11	2.38285e-10	CD38	0.793442	0.609665	1.89378e-09	3.43608e-09	0.032448
BRAF	ESPN	0.103858	2.44536e-10	ESPN	0.603926	0.350966	0.236404	2.07511e-09	0.0195959
IFNB1	PRMT5	1.64266e-06	3.89618e-10	PRMT5	0.819622	0.0174578	1.95466e-05	1.81704e-10	0.00171588
C12orf55	WDR70	1.09354e-05	4.13365e-10	WDR70	0.0041259	0.533583	8.08251e-07	5.12478e-09	0.0483948
IFNA5	PRMT5	2.6855e-07	4.62335e-10	PRMT5	0.831565	0.00078082	3.64334e-06	1.07036e-11	0.000101078
PIK3CA	PIK3CA	0.000808091	5.84457e-10	PIK3CA	0.0101391	3.70042e-15	0.000104155	1.20012e-22	1.13331e-15
ACVR2A	RPL22L1	0.557468	7.49431e-10	RPL22L1	0.993897	0.011189	0.881226	2.22251e-10	0.00209878
MTAP	RIOK1	0.00106146	7.94962e-10	RIOK1	0.23635	2.12139e-05	0.00233077	5.51689e-13	5.20977e-06
CDKN2B	PRMT5	8.21565e-15	1.03368e-09	PRMT5	0.172748	0.000664263	4.99411e-14	1.99172e-11	0.000188085
DMRTA1	PRMT5	1.03773e-09	1.20413e-09	PRMT5	0.480001	0.000617782	1.11678e-08	2.15184e-11	0.000203205
MTAP	MAT2A	0.000226285	1.22842e-09	MAT2A	0.000373919	0.00601715	1.46254e-06	1.96844e-10	0.00185885
COL24A1	NEDD8,NEDD8-MDP1	0.094487	1.44751e-09	NEDD8	0.662847	0.998431	0.236148	3.08631e-08	0.29145
TP53	QPCT	1.31676e-07	1.94613e-09	QPCT	0.512743	0.539081	1.18226e-06	2.274e-08	0.214741
DMD	RPA3	0.58559	2.19127e-09	RPA3	0.563826	0.883045	0.696048	4.07569e-08	0.38488
PLXNA4	NEDD8,NEDD8-MDP1	0.0199152	2.25205e-09	NEDD8	0.46597	0.954229	0.0527089	4.50387e-08	0.425314
APC	CTNNB1	0.00504618	2.30927e-09	CTNNB1	0.507883	1.6956e-09	0.0178546	1.60859e-16	1.51904e-09
RB1	SKP2	0.206438	2.37358e-09	SKP2	0.0193461	0.000438084	0.0260514	2.97308e-11	0.000280757
RB1	CCNE1	0.10116	3.27863e-09	CCNE1	0.741999	0.000770393	0.269428	6.99768e-11	0.000660812
PTPRN2	TYMP	0.905131	3.70911e-09	TYMP	0.602516	0.276737	0.876014	2.2271e-08	0.210312
NAV3	WEE1	0.393789	3.75158e-09	WEE1	0.749159	0.644317	0.655143	5.03762e-08	0.475718
CEP250	SF3B4	0.0988915	4.11603e-09	SF3B4	0.0406674	0.42295	0.0262054	3.68524e-08	0.348008
IFNA13	MAT2A	0.0168479	4.12337e-09	MAT2A	0.00768567	0.0249568	0.00128865	2.46946e-09	0.0233199
POTEF	UBL5	0.440473	5.28311e-09	UBL5	0.128268	0.480326	0.218849	5.27621e-08	0.498249
TP53	CDKN1A	3.35287e-14	5.36605e-09	CDKN1A	6.60036e-11	0.071579	1.22751e-22	8.71136e-09	0.0822641
TP53	CDC14A	0.00315365	6.03769e-09	CDC14A	0.671563	0.213949	0.0151584	2.77305e-08	0.261868
FHIT	AHCTF1	1.09782e-05	6.98536e-09	AHCTF1	0.0438471	0.0482095	7.48357e-06	7.68206e-09	0.0725441
ABCA5	RPA3	0.979833	7.00559e-09	RPA3	0.365398	0.653512	0.725775	9.24893e-08	0.873404
IFNA6	PRMT5	2.22803e-07	7.26238e-09	PRMT5	0.682052	0.000244746	2.53773e-06	4.98675e-11	0.000470914
TP53	UBQLN2	0.00801345	7.67362e-09	UBQLN2	0.5854	0.657039	0.0298451	1.01369e-07	0.957259
TP53	GPR31	6.94749e-06	8.38527e-09	GPR31	0.567601	0.210625	5.3013e-05	3.73619e-08	0.35282
SYNE1	FAM20B	0.17437	8.6644e-09	FAM20B	0.930759	0.241395	0.457404	4.38917e-08	0.414483
RPL22	CCNI	0.25036	9.25497e-09	CCNI	0.510362	0.0829639	0.390669	1.68826e-08	0.159427
TP53	RAB5B	1.42161e-07	1.04449e-08	RAB5B	0.565568	0.042027	1.39386e-06	9.89722e-09	0.0934625
IFNA2	MAT2A	0.012522	1.06178e-08	MAT2A	0.00591625	0.0223125	0.000778638	5.48765e-09	0.0518215
TMEM132C	AANAT	0.135524	1.06495e-08	AANAT	0.975193	0.364424	0.399621	7.90434e-08	0.746431
PIK3CA	DDX39B,ATP6V1G2-DDX39B	0.000820058	1.15387e-08	DDX39B	0.916187	0.000687951	0.00615612	2.10829e-10	0.00199092
PTPRS	RPL22L1	0.534612	1.36499e-08	RPL22L1	0.814791	0.0036082	0.797594	1.21819e-09	0.0115037
IFNA10	PRMT5	2.32796e-06	1.3859e-08	PRMT5	0.776959	6.88755e-05	2.57254e-05	2.73741e-11	0.000258502
RB1	E2F3	0.0137394	1.38612e-08	E2F3	0.00765018	5.08791e-05	0.00106796	2.04381e-11	0.000193004
RPL22	WRN	0.715689	1.49852e-08	WRN	0.235921	2.28079e-10	0.469184	1.40874e-16	1.33031e-09
SDK1	DDX39B,ATP6V1G2-DDX39B	0.000517813	1.66226e-08	DDX39B	0.801053	0.0128218	0.00364511	4.95937e-09	0.0468328
KAT6B	DDX39B,ATP6V1G2-DDX39B	0.00352643	1.73728e-08	DDX39B	0.880173	0.000660891	0.0210291	3.00705e-10	0.00283965
PHLDB1	BCLAF1	0.0120424	1.98312e-08	BCLAF1	0.0189418	0.122734	0.00214092	5.07085e-08	0.478855
TP53	RGS12	7.83456e-11	1.99471e-08	RGS12	0.95275	0.0459879	1.81521e-09	2.00064e-08	0.188927
VPS13D	OGDH	0.00264179	2.34585e-08	OGDH	0.934643	8.15819e-05	0.0172935	5.35514e-11	0.000505702
ITGB4	DDX39B,ATP6V1G2-DDX39B	0.00438779	3.33044e-08	DDX39B	0.733525	0.00503409	0.0216893	3.94148e-09	0.0372205
C5orf42	DDX39B,ATP6V1G2-DDX39B	0.00119573	3.35451e-08	DDX39B	0.960681	0.00163345	0.00892447	1.34944e-09	0.0127432
CDHR2	PLK1	0.654316	3.36834e-08	PLK1	0.421537	0.106706	0.631076	7.34798e-08	0.693892
ACVR2A	ADSL	0.017505	3.54609e-08	ADSL	0.11269	0.0926899	0.014259	6.74904e-08	0.637333
ACVR2A	WRN	0.79298	3.6548e-08	WRN	0.51893	7.64471e-05	0.776891	7.7124e-11	0.000728305
MTAP	CLNS1A	0.00139121	4.46244e-08	CLNS1A	0.0300273	0.108807	0.000462996	9.78037e-08	0.92359
KEAP1	ATP1A1	0.00455876	4.53837e-08	ATP1A1	0.483347	0.00156466	0.0156836	1.73039e-09	0.0163406
IRS2	ADSL	0.0114011	4.64296e-08	ADSL	0.0651482	0.0241919	0.00609444	2.42695e-08	0.229184
KRAS	TRPM7	0.00104318	4.66422e-08	TRPM7	0.00127614	0.0406288	1.93422e-05	3.99546e-08	0.377303
PPRC1	RPL22L1	0.696686	5.25407e-08	RPL22L1	0.868875	0.0824661	0.909196	8.77703e-08	0.828842
MTR	MCL1	0.0526778	5.25703e-08	MCL1	0.590643	7.98178e-06	0.139082	1.23781e-11	0.00011689
KEAP1	NFE2L2	0.0964077	5.30217e-08	NFE2L2	0.138118	7.50252e-11	0.0708235	1.63358e-16	1.54264e-09
TP53	FADD	9.31874e-06	6.04415e-08	FADD	0.692303	0.0287421	8.35533e-05	3.67785e-08	0.347311
SLC8A1	DDX39B,ATP6V1G2-DDX39B	0.00754276	6.31183e-08	DDX39B	0.829182	0.00107019	0.0379918	1.64941e-09	0.0155759
ASXL1	ADSL	0.00603346	6.50467e-08	ADSL	0.0190207	0.00131341	0.00115595	2.06605e-09	0.0195104
SLC8A1	TTC1	4.15649e-05	6.93777e-08	TTC1	0.295656	0.0317669	0.000151237	4.61346e-08	0.435663
HIVEP2	DDX39B,ATP6V1G2-DDX39B	0.0098847	7.23405e-08	DDX39B	0.655922	0.00963367	0.0391511	1.53907e-08	0.145339
KRAS	ADSL	0.000385546	7.52172e-08	ADSL	0.00414498	0.00186361	2.29272e-05	3.32049e-09	0.0313564
CACNA1D	RPA3	0.908058	7.6085e-08	RPA3	0.108775	0.0585303	0.327427	9.00881e-08	0.85073
PIK3CA	ACTB	0.514287	8.0329e-08	ACTB	0.831476	8.71309e-06	0.790889	2.0289e-11	0.000191595
CEP250	DDX39B,ATP6V1G2-DDX39B	0.011048	8.64277e-08	DDX39B	0.491706	0.0478761	0.0337643	8.40105e-08	0.793337
KRAS	AHCTF1	0.000576418	8.70653e-08	AHCTF1	0.0461139	0.0167785	0.000306619	3.11802e-08	0.294444
IFNA1	MAT2A	0.0230838	9.8667e-08	MAT2A	0.00672453	0.0261223	0.00151667	5.35495e-08	0.505684
MYH9	BCLAF1	0.00283438	9.87833e-08	BCLAF1	0.0058423	0.0288819	0.000198853	5.89864e-08	0.557026
ANAPC1	TTK	0.00371497	1.01099e-07	TTK	0.287625	0.029243	0.00837876	6.10188e-08	0.576219
IFNE	MAT2A	0.0166593	1.0189e-07	MAT2A	0.00210066	0.0035251	0.000394059	8.17013e-09	0.077153
CDKN2A	SCD	0.176086	0.333124	SCD	0.0821453	2.55985e-15	0.0757377	3.04414e-14	2.87468e-07
CDKN2B	CDKN2A	0.00346966	2.11762e-07	CDKN2A	0.00205057	7.83608e-12	9.14485e-05	6.95946e-17	6.57203e-10
FHIT	KLF5	0.165991	6.69516e-06	KLF5	3.68908e-05	1.63081e-11	7.96265e-05	4.12211e-15	3.89264e-08
NOS1	SCAP	0.820393	2.63251e-06	SCAP	0.104488	1.76901e-11	0.296308	1.79784e-15	1.69775e-08
AKR1B15	NFE2L2	0.166815	1.30668e-06	NFE2L2	0.134594	2.46738e-11	0.10769	1.25653e-15	1.18658e-08
CDKN2B	SCD	0.214925	0.277882	SCD	0.494939	3.11024e-11	0.344738	2.28812e-10	0.00216075
BCR	ITGAV	0.574745	0.193309	ITGAV	0.00486295	3.98346e-11	0.0192291	2.04751e-10	0.00193353
RPL22	TRNAU1AP	0.986278	0.0215897	TRNAU1AP	0.161	2.35121e-10	0.450992	1.3709e-10	0.00129458
NEB	SCAP	0.351337	3.86574e-05	SCAP	0.598806	4.99782e-10	0.538333	6.29409e-13	5.9437e-06
APC	SREBF1	0.901582	0.00875996	SREBF1	0.0399794	5.55323e-10	0.155821	1.31583e-10	0.00124258
ITGAM	TSC2	0.892513	0.000710273	TSC2	1.25127e-05	6.02961e-10	0.000138508	1.26249e-11	0.000119221
DMBT1	SCD	0.154806	0.08888	SCD	0.0385773	6.08862e-10	0.0365526	1.3334e-09	0.0125917
CDKN2A	SCAP	0.259894	0.242445	SCAP	0.281129	6.09756e-10	0.26423	3.49401e-09	0.032995
COL7A1	SCAP	0.871339	0.00196308	SCAP	0.178727	6.12494e-10	0.445333	3.42036e-11	0.000322995
CDKN2B	SCAP	0.288924	0.228341	SCAP	0.947483	8.8801e-10	0.628404	4.72837e-09	0.0446514
PRDM9	TFAM	0.0954245	0.000290348	TFAM	0.704789	1.92508e-09	0.248792	1.63283e-11	0.000154193
CDKN2B	NFE2L2	0.00484787	1.09483e-05	NFE2L2	0.959975	2.18815e-09	0.0296452	7.75292e-13	7.32132e-06
GLIS3	SCAP	0.357742	0.072316	SCAP	0.0361054	2.81309e-09	0.0690932	4.74314e-09	0.0447909
KEAP1	TAPT1	0.524435	0.310137	TAPT1	0.106336	2.83432e-09	0.216741	1.92087e-08	0.181394
COL12A1	MCL1	0.132942	0.000994622	MCL1	0.179786	4.58491e-09	0.113144	1.23645e-10	0.00116762
BRAF	MDM2	2.62576e-06	0.00176678	MDM2	0.127873	4.95229e-09	5.34093e-06	2.31532e-10	0.00218643
DMBT1	SCAP	0.898143	0.00400665	SCAP	0.176187	5.75658e-09	0.44998	5.87979e-10	0.00555247
KIAA0586	NDUFC2	0.143558	0.036829	NDUFC2	0.725995	5.86258e-09	0.339894	5.02131e-09	0.0474177
PXDN	ITGAV	0.725777	0.462894	ITGAV	0.0159599	6.46879e-09	0.063224	6.17634e-08	0.583251
IRS4	TFAM	0.507973	0.199177	TFAM	0.311029	6.70127e-09	0.449525	2.86094e-08	0.270168
COL7A1	SCD	0.112559	0.0245864	SCD	0.0164049	7.20468e-09	0.0134694	4.15459e-09	0.0392331
NOS1	SREBF1	0.731465	0.00647325	SREBF1	0.00560304	8.1936e-09	0.0266281	1.30795e-09	0.0123513
ARHGAP5	ITGAV	0.758375	0.503425	ITGAV	0.0025977	9.03421e-09	0.0142428	9.19095e-08	0.867929
OPLAH	SCAP	0.735539	0.000736514	SCAP	0.033922	9.34602e-09	0.117041	1.83802e-10	0.0017357
PTEN	PTK2	0.0918695	0.254551	PTK2	0.0587551	9.3841e-09	0.0335838	4.98111e-08	0.470381
BRD4	NUMA1	0.951384	0.185647	NUMA1	0.888604	9.80123e-09	0.987382	3.84377e-08	0.362979
KIAA1244	TFAM	0.349752	0.0909198	TFAM	0.782785	9.81733e-09	0.628443	1.94914e-08	0.184063
KALRN	NARS2	0.586187	0.382943	NARS2	0.476361	1.01558e-08	0.635458	7.92015e-08	0.747924
AKR1B15	TAPT1	0.407035	0.132714	TAPT1	0.0792864	1.05416e-08	0.143081	2.99213e-08	0.282556
DISP1	MDM2	8.57503e-06	0.00152507	MDM2	0.375917	1.18651e-08	4.39848e-05	4.65683e-10	0.00439759
CDKN2A	SREBF1	0.371134	0.233891	SREBF1	0.555973	1.36362e-08	0.531993	6.55845e-08	0.619335
UTY	SREBF1	0.741503	0.12785	SREBF1	0.502359	1.38406e-08	0.740351	3.74298e-08	0.353461
SCN2A	SREBF1	0.497602	0.0757122	SREBF1	0.0081427	1.59076e-08	0.0263716	2.59396e-08	0.244955
CPAMD8	ITGAV	0.613581	0.288434	ITGAV	0.0075033	1.75339e-08	0.0293767	1.01665e-07	0.960058
RPL22	MDM2	8.10744e-06	8.39522e-06	MDM2	0.881717	1.97784e-08	9.18479e-05	5.05214e-12	4.77089e-05
TNRC6A	NXT1	0.154682	0.0253232	NXT1	0.537735	2.04372e-08	0.290023	1.15834e-08	0.109386
KRAS	IDH3A	0.0154294	0.0984192	IDH3A	0.329458	2.33897e-08	0.0319324	4.80875e-08	0.454105
MTAP	CDKN2A	0.118236	3.83929e-05	CDKN2A	0.198806	2.41764e-08	0.111666	2.66445e-11	0.000251612
APC	SCAP	0.541619	1.17648e-05	SCAP	0.131576	2.89427e-08	0.259499	1.01159e-11	9.55272e-05
KRAS	CFLAR	0.44816	0.00984895	CFLAR	0.00310923	3.74811e-08	0.0105566	8.38702e-09	0.0792012
CDKN2B	CDKN2B	0.594219	0.0353811	CDKN2B	0.0448922	3.86195e-08	0.123349	2.92561e-08	0.276275
SCN7A	OGDH	0.0989666	0.0122413	OGDH	0.606453	3.98469e-08	0.228857	1.09463e-08	0.103369
ELTD1	SCD	0.218404	0.0341253	SCD	0.000775337	4.72122e-08	0.00163979	3.42307e-08	0.323251
CTNNB1	MDM2	3.07958e-05	8.60724e-05	MDM2	0.906581	4.79569e-08	0.000320682	1.1233e-10	0.00106077
MDC1	MCL1	0.277557	0.00855959	MCL1	0.224608	4.84483e-08	0.235347	9.3736e-09	0.0885178
APOB	SREBF1	0.621622	0.0838216	SREBF1	0.0528129	5.01776e-08	0.14499	8.53255e-08	0.805754
RELN	SCD	0.0239721	0.00510978	SCD	0.028649	5.05722e-08	0.0056889	5.96325e-09	0.0563128
CAMTA1	SCAP	0.761969	0.000357675	SCAP	0.0172884	5.31986e-08	0.0702075	4.88732e-10	0.00461524
CTNNB1	NXT1	0.373107	2.5559e-05	NXT1	0.905903	5.37505e-08	0.70463	3.88973e-11	0.000367319
MYO5A	SREBF1	0.751069	0.00197006	SREBF1	0.00141887	5.77719e-08	0.00835929	2.71975e-09	0.0256834
POU6F2	RAB6A	0.399555	0.00430967	RAB6A	0.0331681	5.8492e-08	0.0705504	5.82339e-09	0.0549921
RP11-1220K2.2	ADSL	0.0519329	0.000291116	ADSL	0.00306984	6.37093e-08	0.00155343	4.76851e-10	0.00450305
KIAA0586	CYC1	0.369679	0.0340223	CYC1	0.514978	6.47359e-08	0.506164	4.61057e-08	0.43539
FCRL3	SCD	0.108142	0.0013504	SCD	0.00082994	8.37937e-08	0.000926098	2.70467e-09	0.025541
SCN7A	LRPPRC	0.24434	0.0379787	LRPPRC	0.959669	8.45789e-08	0.574574	6.60309e-08	0.62355
AKR1B15	WNK1	0.860168	0.00169324	WNK1	0.00266121	8.61733e-08	0.0162058	3.45053e-09	0.0325844
RIMS2	SREBF1	0.634106	0.0555913	SREBF1	0.0213368	8.85381e-08	0.0717465	9.90768e-08	0.935612
RP1	ZWINT	0.931557	0.00666298	ZWINT	0.166928	8.88177e-08	0.444908	1.31661e-08	0.124331
NEB	SCD	0.0168286	0.00510158	SCD	0.0425511	9.66492e-08	0.00590169	1.10596e-08	0.104439
SLCO1B3	ITGAV	0.402599	0.0515419	ITGAV	0.00253106	9.76628e-08	0.00803884	1.01214e-07	0.955791
SMAD4	SCD	0.0625284	0.00237426	SCD	0.00903104	1.10383e-07	0.00478818	6.04414e-09	0.0570766

## Sheet: Bone
Driver gene	SL partner gene	DRIVE WT pval	DRIVE mut pval	alias partner gene	CRISPR WT pval	CRISPR mut pval	comb WT pval	comb mut pval	comb sc pval
TP53	ETV6	0.155833	0.00165574	ETV6	0.21104	8.45e-08	0.145186	3.31e-09	4.22e-05
TP53	IRS2	0.525062	0.935595	IRS2	0.00295009	8.68e-10	0.0115711	1.78e-08	0.00022692
RB1	GPX4	0.705482	9.66e-06	GPX4	0.236962	0.0118023	0.466198	1.94e-06	0.0246716
TP53	CLMP	0.750558	0.0171193	CLMP	0.40973	1.36e-05	0.670159	3.8e-06	0.0484188
RB1	MCL1	0.195345	1.6e-05	MCL1	0.0282602	0.0265162	0.034223	6.64e-06	0.0845512
TP53	CHST5	0.22716	3.1e-06	CHST5	0.583375	0.473737	0.400345	2.12e-05	0.270377
TP53	LIG1	0.966075	0.290038	LIG1	0.834858	6.32e-06	0.979947	2.61e-05	0.332126
TP53	HMGA1	0.293665	3.3e-06	HMGA1	0.391524	0.729046	0.363675	3.35e-05	0.426996
TP53	ELAVL3	0.349789	2.6e-05	ELAVL3	0.517134	0.209962	0.490184	7.17e-05	0.91402

## Sheet: Breast
Driver gene	SL partner gene	DRIVE WT pval	DRIVE mut pval	alias partner gene	CRISPR WT pval	CRISPR mut pval	comb WT pval	comb mut pval	comb sc pval
CDH1	FOXA1	0.11158	2e-07	FOXA1	0.29597	7.12e-07	0.145654	4.35e-12	4.13e-07
PTEN	SDHB	0.178047	1.09e-05	SDHB	0.00017156	7.83e-07	0.00034811	2.27e-10	2.15e-05
GATA3	ESR1	0.460561	3.61e-06	ESR1	0.44003	2.85e-06	0.526152	2.71e-10	2.57e-05
MAP3K1	FOXA1	0.111246	3.2e-06	FOXA1	0.295356	3.72e-06	0.145084	3.11e-10	2.95e-05
GATA3	MDM2	7.38e-06	8e-07	MDM2	0.77837	2.1e-05	7.51e-05	4.33e-10	4.11e-05
PIK3CA	CDK4	0.461577	0.00018189	CDK4	0.303517	1.22e-07	0.415445	5.65e-10	5.36e-05
CDH1	GATA3	0.0122063	7.81e-06	GATA3	0.322087	1.06e-05	0.025707	2e-09	0.0001901
GATA3	TFAP2C	0.337283	2.88e-05	TFAP2C	0.565264	5.81e-06	0.506624	3.94e-09	0.00037333
GATA3	PDHB	0.465955	9.8e-06	PDHB	0.425024	1.99e-05	0.518727	4.55e-09	0.00043197
GATA3	GATA3	0.0122284	5e-06	GATA3	0.319354	6.14e-05	0.0255611	7.03e-09	0.00066695
CDH1	KEAP1	0.937899	3.64e-05	KEAP1	0.0245455	1.31e-05	0.109842	1.07e-08	0.0010158
GATA3	FOXA1	0.104129	0.00096939	FOXA1	0.29597	7.12e-07	0.138058	1.52e-08	0.0014468
MAP3K1	ESR1	0.453177	0.00017109	ESR1	0.440466	5.25e-06	0.521258	1.96e-08	0.00185887
GATA3	UBE2D3	0.48562	3.12e-07	UBE2D3	0.506513	0.0032923	0.590958	2.23e-08	0.00211738
TP53	SRSF11	0.0660086	0.00110024	SRSF11	0.154604	1.03e-06	0.0569947	2.45e-08	0.00232322
ARID1A	ATF4	0.00021068	2.05e-06	ATF4	0.753013	0.0006408	0.0015466	2.82e-08	0.00267325
KRAS	IDH3A	0.311738	0.00058853	IDH3A	0.0632797	7.03e-06	0.0971693	8.4e-08	0.00797274
EYS	PALB2	0.38048	6.23e-06	PALB2	0.578231	0.00121362	0.553116	1.49e-07	0.0141351
PIK3CA	RAB35	0.922579	0.361511	RAB35	0.529278	2.24e-08	0.838327	1.59e-07	0.0150717
TP53	RAC1	0.484451	4.63e-07	RAC1	0.596745	0.0310933	0.64786	2.75e-07	0.0260509
NF1	FERMT2	0.147769	0.110691	FERMT2	0.947527	2.37e-07	0.415285	4.85e-07	0.046007
KRAS	SLC7A1	0.212095	0.0185414	SLC7A1	0.979932	1.76e-06	0.534352	5.95e-07	0.0564114
GATA3	BCCIP	0.245688	2.45e-06	BCCIP	0.568443	0.0155656	0.414587	6.89e-07	0.0654148
PIK3CA	PKHD1	0.249874	1.64e-06	PKHD1	0.898543	0.0421935	0.559909	1.21e-06	0.114515
PIK3CA	REXO4	0.104307	1.08e-06	REXO4	0.375075	0.064129	0.165923	1.21e-06	0.114719
GATA3	MDM4	0.0927501	4.51e-06	MDM4	0.418139	0.0183904	0.164817	1.44e-06	0.136227
NF1	GTF3A	0.913047	0.0112763	GTF3A	0.00707983	7.65e-06	0.0390534	1.49e-06	0.141253
PTEN	SDHA	0.335725	0.0144303	SDHA	0.0178132	8.42e-06	0.0365954	2.06e-06	0.195148
PIK3CA	NF2	0.551603	0.337966	NF2	0.0843797	5.92e-07	0.189311	3.28e-06	0.311626
GATA3	USP7	1.65e-05	7.2e-06	USP7	0.383328	0.0358623	8.22e-05	4.17e-06	0.396061
ARID1A	RHEB	0.127058	8.3e-07	RHEB	0.585773	0.341234	0.267784	4.55e-06	0.431874
PIK3CA	MIXL1	0.047776	3.47e-07	MIXL1	0.179385	0.864871	0.0493603	4.81e-06	0.456134
PTEN	ACTB	0.208854	5.64e-06	ACTB	0.976768	0.0713903	0.528289	6.33e-06	0.600228
PIK3CA	CCNF	0.351535	9.43e-06	CCNF	0.0101969	0.0547387	0.0237696	7.99e-06	0.757839
KRAS	ATIC	0.275515	0.168797	ATIC	0.00124852	3.27e-06	0.00308724	8.5e-06	0.806836
SF3B1	DDX5	0.731067	0.0527804	DDX5	0.398205	1.31e-05	0.650361	1.05e-05	0.994495

## Sheet: CNS
Driver gene	SL partner gene	DRIVE WT pval	DRIVE mut pval	alias partner gene	CRISPR WT pval	CRISPR mut pval	comb WT pval	comb mut pval	comb sc pval
SETD2	SOX2	0.758932	6.44e-06	SOX2	0.475028	1.27e-07	0.728319	2.36e-11	2.72e-06
PTEN	DPYD	5.2e-05	1.17e-08	DPYD	0.602747	0.171253	0.00035632	4.22e-08	0.00486959
PTEN	GAB1	0.0210642	0.00235178	GAB1	0.302335	3.68e-06	0.0385699	1.69e-07	0.0195521
PTEN	VRK1	0.26887	0.107846	VRK1	0.00011331	3.47e-07	0.00034727	6.77e-07	0.0780623
PTEN	ZMYND8	0.597562	0.131247	ZMYND8	0.786527	5.55e-07	0.82486	1.27e-06	0.146437
PTEN	RAG2	0.0629454	3.17e-07	RAG2	0.636383	0.299548	0.16894	1.63e-06	0.188175
TNRC18	KIF18B	0.149825	0.286496	KIF18B	0.0153189	3.53e-07	0.0162427	1.73e-06	0.199754
BCOR	RAG2	0.00432071	2.69e-06	RAG2	0.928651	0.059509	0.0261545	2.67e-06	0.307612
PTEN	TSPAN4	0.154196	0.0222065	TSPAN4	0.843185	1.42e-05	0.39526	5.03e-06	0.58072
PTEN	SPHK1	0.633869	6.69e-07	SPHK1	0.846983	0.474037	0.870807	5.06e-06	0.584241
PTEN	RDX	0.0133111	1.41e-06	RDX	0.737036	0.270712	0.0551784	6.04e-06	0.697095
PTEN	CBX5	0.00810882	3.96e-06	CBX5	0.101554	0.117876	0.00667186	7.27e-06	0.839042
IRS4	TEAD1	0.0006625	0.0601545	TEAD1	0.134606	8.83e-06	0.00092073	8.21e-06	0.946907

## Sheet: Endometrium
Driver gene	SL partner gene	DRIVE WT pval	DRIVE mut pval	alias partner gene	CRISPR WT pval	CRISPR mut pval	comb WT pval	comb mut pval	comb sc pval
POLE	WRN	0.327841	1.1e-10	WRN	0.739342	4.56e-14	0.585902	2.75e-22	7.14e-17
PTEN	WRN	0.79935	9.44e-06	WRN	0.584521	5.02e-12	0.822767	1.83e-15	4.74e-10
MKI67	WRN	0.136309	1.21e-09	WRN	0.0905431	5.81e-08	0.0665811	2.68e-15	6.96e-10
CTCF	WRN	0.869117	3.26e-05	WRN	0.584521	5.02e-12	0.852067	6.11e-15	1.58e-09
CTNNB1	WRN	0.129676	0.0001719	WRN	0.288583	2.23e-11	0.160373	1.31e-13	3.4e-08
DNER	WRN	0.131658	2.65e-08	WRN	0.0904466	2.33e-07	0.0646671	2.08e-13	5.38e-08
EP300	WRN	0.125885	0.00128378	WRN	0.584521	5.02e-12	0.265585	2.17e-13	5.63e-08
POLE	RPL22L1	0.387512	1.02e-10	RPL22L1	0.237511	0.00176031	0.311601	5.47e-12	1.42e-06
ZFHX3	WRN	0.131505	0.00118242	WRN	0.722834	1.67e-09	0.318751	5.52e-11	1.43e-05
MSH6	WRN	0.1248	0.00130459	WRN	0.722834	1.67e-09	0.30722	6.07e-11	1.57e-05
MKI67	RPL22L1	0.164909	7.34e-09	RPL22L1	0.0713229	0.00042504	0.0640182	8.57e-11	2.22e-05
FGFR2	CCNE1	0.480317	3.67e-09	CCNE1	0.42689	0.00277586	0.52994	2.68e-10	6.96e-05
RBBP6	PAX8	0.608442	1.75e-05	PAX8	0.0174482	6.43e-07	0.0588708	2.96e-10	7.67e-05
SACS	PAX8	0.433967	0.0226563	PAX8	0.0881516	5.55e-10	0.163099	3.28e-10	8.5e-05
CUX1	SCAP	0.44305	3.95e-05	SCAP	0.132995	4.55e-07	0.225766	4.63e-10	0.00011991
EP300	RPL22L1	0.974079	9.18e-08	RPL22L1	0.625305	0.00029867	0.911073	6.94e-10	0.00018001
ARHGAP35	BUD31	0.43757	1.79e-09	BUD31	0.33494	0.0173968	0.428001	7.84e-10	0.0002032
ZFHX3	RRAS	0.142412	8.52e-11	RRAS	0.568575	0.440555	0.284508	9.39e-10	0.00024326
FGFR2	MECOM	0.727691	0.00155911	MECOM	0.744738	5.81e-08	0.873932	2.19e-09	0.00056684
CCND1	WRN	0.312478	3.28e-09	WRN	0.0389252	0.0391246	0.0657953	3.05e-09	0.00079055
ZFHX3	GTF3C3	0.38372	1.04e-08	GTF3C3	0.0294489	0.0186309	0.0619579	4.53e-09	0.00117345
ATM	FERMT2	0.916437	0.170461	FERMT2	0.0460959	1.59e-09	0.175916	6.25e-09	0.00161988
ZNF334	MDM2	0.0101917	0.00018316	MDM2	0.112316	2.85e-06	0.00889725	1.17e-08	0.0030262
CTNND1	TRNAU1AP	0.332212	0.520834	TRNAU1AP	0.467449	1.48e-09	0.444516	1.7e-08	0.00439935
CTNNB1	BUD31	0.780496	9.44e-09	BUD31	0.403115	0.0945977	0.678455	1.95e-08	0.00505656
PIK3R1	WRN	0.0431107	0.00385071	WRN	0.279177	4.55e-07	0.0652313	3.71e-08	0.00962076
SACS	SCAP	0.210457	0.00985005	SCAP	0.00792534	2.04e-07	0.0123364	4.23e-08	0.0109683
CCND1	CFLAR	0.122995	0.130335	CFLAR	0.0687092	2.97e-08	0.0487909	7.88e-08	0.0204306
CUX1	PAX8	0.377565	0.0214331	PAX8	0.0178949	1.97e-07	0.0405203	8.56e-08	0.0221863
CCND1	SRSF2	0.842896	1.54e-08	SRSF2	0.349844	0.284113	0.654986	8.86e-08	0.0229577
ZFHX3	KCNH3	0.886919	1.49e-08	KCNH3	0.397862	0.329047	0.720441	9.85e-08	0.0255327
ATM	PAX8	0.502715	0.0153	PAX8	0.0735646	3.98e-07	0.158924	1.21e-07	0.0314158
PPP2R1A	CFLAR	0.206947	0.218241	CFLAR	0.0687092	2.97e-08	0.0746955	1.29e-07	0.0333444
ZFHX3	MAP4K1	0.940546	7.06e-07	MAP4K1	0.962277	0.0126552	0.995344	1.74e-07	0.0452279
DNER	RPL22L1	0.158099	1.05e-07	RPL22L1	0.0155132	0.0899777	0.0171943	1.84e-07	0.0477792
KRAS	ATP1A1	0.306252	1.78e-07	ATP1A1	0.183599	0.0773543	0.21807	2.63e-07	0.068247
RBBP6	FERMT2	0.976923	0.159688	FERMT2	0.329227	9.14e-08	0.686471	2.78e-07	0.0720134
PIK3R1	GTF3C3	0.0605212	5.18e-07	GTF3C3	0.128506	0.0289656	0.0455482	2.85e-07	0.0739204
CTCF	RRAS	0.313861	8.05e-08	RRAS	0.810704	0.199504	0.602701	3.04e-07	0.0788972
TP53	CCNE1	0.954576	3.74e-06	CCNE1	0.853696	0.00500759	0.981705	3.52e-07	0.0912055
CCND1	WDR70	0.336668	3.23e-08	WDR70	0.798694	0.627024	0.622071	3.79e-07	0.0982142
FAT1	PAX8	0.574588	0.0101012	PAX8	0.0650577	2.17e-06	0.160238	4.08e-07	0.105691
CTNNB1	HNRNPA2B1	0.102123	2.27e-07	HNRNPA2B1	0.778348	0.101357	0.280762	4.28e-07	0.110853
FGFR2	RNPC3	0.336789	0.0499624	RNPC3	0.645136	5.23e-07	0.548965	4.83e-07	0.125095
PPP2R1A	SRSF2	0.813766	9.39e-08	SRSF2	0.349844	0.284113	0.642363	4.92e-07	0.127531
PTEN	TRNAU1AP	0.651649	0.0974492	TRNAU1AP	0.365308	3.65e-07	0.579721	6.45e-07	0.167285
CTCF	TRNAU1AP	0.651686	0.117569	TRNAU1AP	0.365308	3.65e-07	0.57974	7.71e-07	0.199737
CTNNB1	TRNAU1AP	0.986883	0.125659	TRNAU1AP	0.0338964	3.49e-07	0.147109	7.86e-07	0.203691
POLE	FANCF	0.687188	0.18082	FANCF	0.899118	2.42e-07	0.915357	7.86e-07	0.203741
KRAS	ARHGEF7	0.0969963	0.225689	ARHGEF7	0.955693	1.96e-07	0.313173	7.92e-07	0.205228
PIK3R1	RRAS	0.0114536	6.94e-08	RRAS	0.34164	0.645213	0.0256046	8.03e-07	0.208031
BCOR	WRN	0.00208539	0.110948	WRN	0.279413	4.23e-07	0.00492245	8.39e-07	0.217425
RBBP6	WRN	0.00273143	0.108282	WRN	0.279177	4.55e-07	0.0062368	8.79e-07	0.227881
CCND1	ZFP36L1	0.104731	0.154428	ZFP36L1	0.0559558	3.35e-07	0.0359797	9.19e-07	0.238223
CTNNB1	TSC2	0.0675559	0.154894	TSC2	0.23353	3.35e-07	0.0812362	9.22e-07	0.238902
DNER	EIF3H	0.412035	1.33e-06	EIF3H	0.978996	0.0417612	0.7696	9.82e-07	0.254519
ARID1A	RRAS	0.375252	3.99e-07	RRAS	0.570521	0.174307	0.544078	1.22e-06	0.315198
ATM	GPX4	0.0896122	0.261161	GPX4	0.394778	2.67e-07	0.153596	1.22e-06	0.315564
CTNNB1	EIF2AK4	0.760772	0.631123	EIF2AK4	0.962125	1.16e-07	0.960352	1.28e-06	0.331183
ZFHX3	2020-03-05	0.521513	0.528672	2020-03-05	0.0568402	1.42e-07	0.133942	1.31e-06	0.338697
DNER	SRSF2	0.465178	2.18e-07	SRSF2	0.290588	0.355153	0.405685	1.35e-06	0.349284
PIK3CA	TSC2	0.102384	0.332075	TSC2	0.232901	2.6e-07	0.112936	1.49e-06	0.386043
PIK3CA	EIF2AK4	0.659258	0.326774	EIF2AK4	0.966002	2.96e-07	0.924208	1.66e-06	0.429568
EP300	TRNAU1AP	0.67695	0.274908	TRNAU1AP	0.365308	3.65e-07	0.592809	1.72e-06	0.444954
ARID1A	PPIL1	0.47049	1.88e-07	PPIL1	0.661456	0.575154	0.674479	1.84e-06	0.478097
ZFHX3	RFC3	0.417543	0.147769	RFC3	0.784938	1.09e-06	0.693351	2.67e-06	0.691986
FGFR2	ELAVL2	0.14176	1.66e-06	ELAVL2	0.232485	0.109686	0.145425	3.02e-06	0.781751
PTEN	RRAS	0.0919685	9.82e-07	RRAS	0.810704	0.199504	0.268127	3.22e-06	0.835287
BCOR	HNRNPA2B1	0.0380854	8.51e-07	HNRNPA2B1	0.84437	0.26142	0.142689	3.63e-06	0.940988
PIK3CA	ARHGEF7	0.31887	0.572007	ARHGEF7	0.513112	3.92e-07	0.459799	3.66e-06	0.94806
ARID1A	SRSF2	0.0110358	2.14e-06	SRSF2	0.93428	0.108737	0.0574769	3.79e-06	0.981922
CTNND1	TAX1BP1	0.147075	7.97e-07	TAX1BP1	0.330274	0.294853	0.195497	3.82e-06	0.990297

## Sheet: Blood
Driver gene	SL partner gene	DRIVE WT pval	DRIVE mut pval	alias partner gene	CRISPR WT pval	CRISPR mut pval	comb WT pval	comb mut pval	comb sc pval
ASXL1	SPI1	0.0175665	0.00933435	SPI1	0.801352	2.76e-06	0.07409	4.76e-07	0.0244626
ASXL1	WIPI2	5.39e-07	8.3e-07	WIPI2	0.60399	0.0711412	5.19e-06	1.04e-06	0.0535345
ASXL1	CHRM1	9.45e-08	6.09e-07	CHRM1	0.669943	0.641093	1.11e-06	6.15e-06	0.315941
ASXL1	ATP10D	3.87e-07	3.79e-06	ATP10D	0.438235	0.177171	2.82e-06	1.02e-05	0.524545
ASXL1	ADK	0.00024601	8.98e-06	ADK	0.501307	0.110545	0.00123333	1.47e-05	0.755893

## Sheet: Kidney
Driver gene	SL partner gene	DRIVE WT pval	DRIVE mut pval	alias partner gene	CRISPR WT pval	CRISPR mut pval	comb WT pval	comb mut pval	comb sc pval
VHL	CDH2	0.103126	0.0004141	CDH2	0.00020595	1.41e-15	0.00024976	2.52e-17	1.61e-12
PBRM1	MUC20	0.010454	1.91e-10	MUC20	0.892291	0.00025466	0.0529338	1.54e-12	9.84e-08
VHL	DET1	0.203781	1.08e-07	DET1	0.920278	6.31e-05	0.50143	1.82e-10	1.16e-05
VHL	GNB2	0.073469	1.59e-07	GNB2	0.421414	4.68e-05	0.138551	1.98e-10	1.26e-05
VHL	SYDE2	0.0164944	7.73e-11	SYDE2	0.620592	0.126825	0.0571372	2.58e-10	1.65e-05
VHL	ANKIB1	0.00055402	5.64e-10	ANKIB1	0.181448	0.020348	0.00102587	3.01e-10	1.92e-05
PBRM1	SYDE2	0.0017532	1.35e-10	SYDE2	0.489777	0.315792	0.00692105	1.06e-09	6.78e-05
PBRM1	NDOR1	0.0221429	0.00183222	NDOR1	0.662673	2.8e-08	0.0766208	1.27e-09	8.09e-05
PBRM1	ANKIB1	4.11e-05	5.24e-09	ANKIB1	0.322321	0.00989625	0.00016186	1.28e-09	8.17e-05
PTEN	EPAS1	0.0598309	5.18e-05	EPAS1	0.969649	1.43e-06	0.223187	1.8e-09	0.00011471
VHL	NDOR1	0.787776	5.2e-07	NDOR1	0.205191	0.00015754	0.456218	1.98e-09	0.00012668
VHL	POLE2	0.315785	0.0145575	POLE2	0.900304	9.65e-09	0.641875	3.33e-09	0.0002125
VHL	PRKCI	0.0954813	5e-06	PRKCI	0.919954	3.39e-05	0.301484	3.98e-09	0.00025427
VHL	TMED10	0.469815	0.00044389	TMED10	0.00102902	4.05e-07	0.00417437	4.21e-09	0.0002689
VHL	STK11	0.755154	0.00450811	STK11	0.00179582	7.09e-08	0.0103108	7.31e-09	0.00046683
PBRM1	BRIP1	0.340801	3.35e-09	BRIP1	0.720998	0.117747	0.590599	8.93e-09	0.00057042
VHL	KIF2C	0.889504	0.324148	KIF2C	0.35439	1.25e-09	0.679149	9.17e-09	0.00058541
PBRM1	RGR	1.44e-05	5.65e-09	RGR	0.706045	0.099564	0.00012674	1.25e-08	0.00080047
VHL	ERI1	0.222059	6.19e-07	ERI1	0.85632	0.00135642	0.505794	1.84e-08	0.00117451
VHL	SLC39A4	0.0156812	1.1e-08	SLC39A4	0.736473	0.0976874	0.06307	2.34e-08	0.00149204
VHL	TNFSF10	0.00584572	2.24e-06	TNFSF10	0.641243	0.00070766	0.0246893	3.37e-08	0.00215362
VHL	PLXDC1	0.0155623	4.05e-09	PLXDC1	0.924494	0.394729	0.0754094	3.4e-08	0.00216947
VHL	MUC20	0.0003902	5.81e-07	MUC20	0.599755	0.0029641	0.0021905	3.64e-08	0.00232738
TP53	HOXB6	0.55523	5.87e-09	HOXB6	0.36981	0.334263	0.530395	4.13e-08	0.00263745
PBRM1	KIF2C	0.343664	0.643037	KIF2C	0.0348185	4.42e-09	0.064923	5.87e-08	0.00374975
VHL	NUDT11	0.00082441	1.06e-07	NUDT11	0.218556	0.0299121	0.0017336	6.53e-08	0.00417198
PBRM1	CAPZA2	0.00254009	1.49e-07	CAPZA2	0.492114	0.0216965	0.00960585	6.64e-08	0.00424314
VHL	CAPZA2	0.00347607	3.09e-07	CAPZA2	0.673547	0.0202974	0.0165226	1.25e-07	0.00795431
PBRM1	CASC1	0.0141631	1.72e-08	CASC1	0.832236	0.438759	0.0641306	1.49e-07	0.00949581
SETD2	GPX4	0.195435	4.91e-06	GPX4	0.100554	0.00170587	0.0968753	1.64e-07	0.0104808
VHL	TERF1	0.0627594	0.00116861	TERF1	0.272518	7.41e-06	0.0866869	1.69e-07	0.0108178
VHL	OR6S1	0.0663799	2.01e-08	OR6S1	0.821375	0.465211	0.213137	1.82e-07	0.0116192
VHL	YWHAE	0.106942	5.87e-06	YWHAE	0.492106	0.00167036	0.207588	1.91e-07	0.0121705
TP53	SYDE2	1.08e-05	4.85e-08	SYDE2	0.608526	0.265585	8.49e-05	2.47e-07	0.0157638
PBRM1	RHOG	0.00088289	4.2e-06	RHOG	0.643906	0.00357567	0.0048166	2.86e-07	0.018244
VHL	YWHAZ	0.0754356	0.00154446	YWHAZ	0.841387	1.01e-05	0.23847	2.97e-07	0.0189374
TP53	STK11	0.188222	0.0160756	STK11	6.95e-05	1.1e-06	0.00016011	3.33e-07	0.0212535
PBRM1	AIFM1	0.405284	0.0107071	AIFM1	0.227298	1.69e-06	0.311796	3.41e-07	0.0217907
VHL	SEMA4G	0.113171	5.09e-08	SEMA4G	0.671608	0.407636	0.271871	3.88e-07	0.0247616
PBRM1	STK11	0.503836	0.00548024	STK11	2.96e-05	3.93e-06	0.00018055	4.01e-07	0.0256332
VHL	TDG	0.267144	5.4e-08	TDG	0.839221	0.508678	0.559416	5.06e-07	0.0323036
PBRM1	SLC39A4	0.00065624	3.73e-07	SLC39A4	0.780491	0.0754235	0.00439298	5.17e-07	0.033
TP53	MUC20	2.31e-05	7.6e-06	MUC20	0.207636	0.00385988	6.35e-05	5.38e-07	0.0343486
TP53	KCTD8	0.0593468	7.41e-08	KCTD8	0.461363	0.46198	0.125893	6.23e-07	0.0397571
PBRM1	FRMD4B	0.0145205	8.69e-08	FRMD4B	0.791988	0.445335	0.0628526	6.99e-07	0.0446619
VHL	LRWD1	0.0252833	2.35e-07	LRWD1	0.261699	0.188637	0.0398199	7.96e-07	0.0508085
VHL	NR1D1	0.0217127	6.01e-08	NR1D1	0.709486	0.760288	0.0796905	8.18e-07	0.0522544
TP53	ANKIB1	1.55e-07	1.53e-06	ANKIB1	0.100314	0.0346337	2.95e-07	9.43e-07	0.0601976
PBRM1	ZCWPW1	0.0170582	1e-07	ZCWPW1	0.675229	0.563458	0.0629335	9.99e-07	0.0638105
PBRM1	KPNA6	0.119877	2.8e-07	KPNA6	0.118773	0.211778	0.0747761	1.05e-06	0.0667769
PBRM1	MYO9A	0.130029	1.87e-06	MYO9A	0.546769	0.0318539	0.259054	1.05e-06	0.0671133
PBRM1	L3MBTL1	0.00486618	2.96e-07	L3MBTL1	0.828937	0.229706	0.0262721	1.19e-06	0.0760168
VHL	B3GNT7	0.70595	7.58e-07	B3GNT7	0.810699	0.0941943	0.891704	1.25e-06	0.0796231
VHL	PASK	0.0119651	3.9e-06	PASK	0.192692	0.0187015	0.016306	1.27e-06	0.0811731
VHL	ALDH1B1	0.0569588	8.44e-08	ALDH1B1	0.75074	0.917691	0.17755	1.35e-06	0.0859276
VHL	RALGAPA1	0.71375	2.18e-07	RALGAPA1	0.424269	0.39045	0.664576	1.47e-06	0.093978
VHL	APRT	0.235657	2.45e-07	APRT	0.800697	0.350293	0.503359	1.48e-06	0.094527
VHL	APEX2	0.233807	0.0333726	APEX2	0.025997	2.6e-06	0.0370959	1.5e-06	0.0956609
VHL	ZNF219	0.00325052	9.96e-08	ZNF219	0.778494	0.872808	0.0176613	1.5e-06	0.095779
VHL	RHOQ	0.0606143	1.03e-05	RHOQ	0.278901	0.00906303	0.0858814	1.6e-06	0.102152
TP53	BRIP1	0.0212928	3.92e-07	BRIP1	0.337485	0.253349	0.0426534	1.7e-06	0.108588
VHL	ARNTL	0.198519	1e-06	ARNTL	0.407933	0.105556	0.284534	1.8e-06	0.11513
PBRM1	LIPH	0.173301	1.96e-07	LIPH	0.136263	0.549274	0.112072	1.84e-06	0.117441
VHL	FRMD4B	0.033069	1.95e-07	FRMD4B	0.193731	0.631104	0.0387621	2.08e-06	0.13287
VHL	MSH6	0.338437	1.12e-06	MSH6	0.0596834	0.113139	0.0990182	2.14e-06	0.136732
PBRM1	NUDT11	9.29e-06	5.02e-06	NUDT11	0.242562	0.0266713	3.16e-05	2.25e-06	0.143948
PBRM1	TNFRSF19	0.00814711	1.75e-07	TNFRSF19	0.392756	0.783558	0.0215818	2.31e-06	0.14735
VHL	ZCWPW1	0.0330168	2.98e-07	ZCWPW1	0.297019	0.463993	0.0551592	2.32e-06	0.148068
VHL	CBLC	0.0431936	1.77e-07	CBLC	0.80463	0.791584	0.151512	2.36e-06	0.150409
PBRM1	RAB1A	0.331091	0.0121794	RAB1A	0.053386	1.17e-05	0.0890069	2.38e-06	0.15207
PBRM1	IMPDH1	0.0335142	2.13e-06	IMPDH1	0.981318	0.0670939	0.145189	2.39e-06	0.152791
VHL	RAB11A	0.886817	1.88e-07	RAB11A	0.815876	0.813403	0.957675	2.55e-06	0.162989
VHL	MNAT1	0.0789843	6.64e-06	MNAT1	0.418351	0.0246998	0.145718	2.73e-06	0.174118
PBRM1	ARNTL	0.100627	3.99e-07	ARNTL	0.342837	0.415163	0.15065	2.75e-06	0.175738
VHL	IL1RAPL2	0.808076	4.26e-07	IL1RAPL2	0.74228	0.409947	0.906403	2.89e-06	0.18463
VHL	IL2RA	0.0951638	6.97e-07	IL2RA	0.668568	0.3031	0.238892	3.46e-06	0.220729
PBRM1	LMBR1	0.113023	1e-05	LMBR1	0.0735533	0.0216719	0.0481327	3.56e-06	0.227172
VHL	ABCC6	0.0276222	1.45e-06	ABCC6	0.325264	0.155923	0.0513217	3.68e-06	0.235116
TP53	PTPN21	0.0326918	5.19e-06	PTPN21	0.940438	0.0441521	0.137798	3.74e-06	0.238565
PTEN	KCTD10	0.219713	0.0293991	KCTD10	0.570891	8.21e-06	0.385829	3.92e-06	0.250253
TP53	TIAL1	0.00070006	0.0487708	TIAL1	0.400166	5.2e-06	0.00257176	4.11e-06	0.262276
VHL	HIST1H1D	0.323233	1.08e-06	HIST1H1D	0.328546	0.24442	0.344339	4.26e-06	0.27192
VHL	CD300LF	0.117022	1.48e-06	CD300LF	0.379962	0.179538	0.182883	4.28e-06	0.273221
VHL	IKZF2	0.973072	4.39e-07	IKZF2	0.485261	0.632046	0.826511	4.47e-06	0.285461
VHL	GPR84	0.410557	1.16e-06	GPR84	0.100212	0.247768	0.172417	4.63e-06	0.295648
TP53	PATZ1	0.00570659	3.13e-07	PATZ1	0.373751	0.927229	0.0152505	4.66e-06	0.29768
PTEN	WDR73	0.15286	0.0907756	WDR73	0.108839	3.21e-06	0.0847849	4.67e-06	0.298354
PBRM1	RABEPK	0.340186	6.61e-07	RABEPK	0.458686	0.483741	0.445904	5.1e-06	0.325684
PBRM1	PTK2	0.490142	0.488547	PTK2	0.278402	6.75e-07	0.408244	5.25e-06	0.335482
VHL	RABEPK	0.610864	1.75e-06	RABEPK	0.528278	0.19725	0.687691	5.47e-06	0.34937
VHL	SOD1	0.363994	0.229209	SOD1	0.370859	1.54e-06	0.405316	5.6e-06	0.357891
PBRM1	MSH6	0.0689898	8.08e-06	MSH6	0.386545	0.0448277	0.123319	5.74e-06	0.366284
VHL	NPAS2	0.949613	2.65e-06	NPAS2	0.64395	0.139836	0.912262	5.87e-06	0.374709
TP53	GPR84	0.0284992	1.11e-06	GPR84	0.159653	0.337425	0.0290863	5.92e-06	0.377979
VHL	DDHD2	0.00580668	5.42e-07	DDHD2	0.617404	0.711864	0.0237725	6.08e-06	0.388442
VHL	WDR91	0.0490849	2.51e-06	WDR91	0.587269	0.155131	0.131057	6.13e-06	0.391266
VHL	KCTD20	0.551998	1.29e-06	KCTD20	0.322957	0.310196	0.485692	6.31e-06	0.402756
VHL	HCRTR1	0.183144	4.09e-06	HCRTR1	0.304798	0.0997093	0.216901	6.41e-06	0.409556
VHL	ATOH8	0.170002	1.45e-05	ATOH8	0.309288	0.0285533	0.207449	6.52e-06	0.416254
TP53	PPP1CB	0.0682982	7.43e-07	PPP1CB	0.546397	0.566205	0.16003	6.6e-06	0.4213
PBRM1	SLC51A	0.0392049	3.88e-06	SLC51A	0.968493	0.114477	0.162167	6.94e-06	0.443004
VHL	UBN1	0.870726	3.73e-06	UBN1	0.81954	0.124075	0.95439	7.21e-06	0.460417
VHL	GNB5	0.0170116	5.29e-07	GNB5	0.559655	0.888586	0.0538323	7.31e-06	0.467099
PBRM1	CBX8	0.493513	1.98e-06	CBX8	0.108428	0.237274	0.210183	7.32e-06	0.467674
VHL	BRMS1L	0.00735309	5.13e-06	BRMS1L	0.647477	0.0939294	0.0302192	7.5e-06	0.478639
VHL	LGR6	0.0396268	7.58e-07	LGR6	0.550598	0.691228	0.105274	8.1e-06	0.517579
PBRM1	ART3	0.989837	1.17e-06	ART3	0.150088	0.474349	0.431835	8.57e-06	0.547401
VHL	MAGEA1	0.0495251	3.19e-06	MAGEA1	0.356604	0.18738	0.0889473	9.17e-06	0.585571
ATM	ALKBH4	0.310497	6.77e-06	ALKBH4	0.383601	0.0959017	0.372534	9.9e-06	0.632013
SETD2	RGR	3.41e-08	9.12e-07	RGR	0.19494	0.717625	1.32e-07	9.97e-06	0.636817
TP53	WNT5B	0.00046666	1.32e-06	WNT5B	0.986258	0.503388	0.00399665	1.01e-05	0.645326
PBRM1	PTPN21	0.12971	8.9e-06	PTPN21	0.914182	0.078063	0.371409	1.05e-05	0.673506
VHL	WNK1	0.248368	0.995622	WNK1	0.0514891	7.16e-07	0.0685352	1.08e-05	0.689586
SETD2	COL4A4	0.00768875	1.4e-06	COL4A4	0.3942	0.517913	0.0206068	1.1e-05	0.703026
PBRM1	MGP	0.0140473	8.44e-07	MGP	0.442165	0.909138	0.037773	1.16e-05	0.738674
VHL	GBX2	0.0997109	9.95e-06	GBX2	0.143664	0.0772222	0.0751449	1.16e-05	0.739894
PBRM1	CAPNS1	0.33562	4.7e-06	CAPNS1	0.118773	0.168049	0.168312	1.19e-05	0.758442
VHL	LY9	0.429714	3.76e-06	LY9	0.330484	0.232269	0.4192	1.31e-05	0.83358
PBRM1	LRWD1	0.00099205	8e-06	LRWD1	0.591844	0.111269	0.00495559	1.33e-05	0.848498
VHL	HNRNPA2B1	0.480807	0.358301	HNRNPA2B1	0.25757	2.49e-06	0.382515	1.33e-05	0.849816
PBRM1	COLQ	0.0730022	1.4e-06	COLQ	0.287381	0.668914	0.102048	1.39e-05	0.888541
SETD2	ATP2B4	0.00286574	1.38e-06	ATP2B4	0.885617	0.684118	0.0177058	1.4e-05	0.894655
VHL	SLC12A7	0.0264002	1.12e-05	SLC12A7	0.327579	0.0842813	0.0497305	1.41e-05	0.899751
VHL	SIK2	0.109864	7.81e-06	SIK2	0.372094	0.122277	0.171577	1.42e-05	0.906619
VHL	COX20	0.0539782	5.58e-06	COX20	0.936219	0.172693	0.201388	1.43e-05	0.914035
TP53	RAB14	0.969793	8.48e-06	RAB14	0.216145	0.119558	0.537137	1.5e-05	0.958073
VHL	RSF1	0.10374	1.09e-06	RSF1	0.328159	0.973929	0.149113	1.57e-05	0.999828

## Sheet: LargeIntestine
Driver gene	SL partner gene	DRIVE WT pval	DRIVE mut pval	alias partner gene	CRISPR WT pval	CRISPR mut pval	comb WT pval	comb mut pval	comb sc pval
B4GALNT4	WRN	0.00700987	1.21e-23	WRN	0.5495	5.97e-08	0.0252655	5.08e-29	3.06e-22
C11orf57	WRN	0.00121344	4.37e-19	WRN	0.750235	2.15e-12	0.00728442	6.6e-29	3.98e-22
VASH1	WRN	0.00019632	1.31e-22	WRN	0.828101	4.42e-05	0.00158089	3.55e-25	2.14e-18
POLM	WRN	7.25e-05	6.44e-20	WRN	0.407586	2.32e-07	0.00033766	9.04e-25	5.44e-18
KDM6A	WRN	2.6e-05	3.04e-16	WRN	0.646432	6e-10	0.00020126	1.06e-23	6.37e-17
GPR115	WRN	7.23e-05	7.34e-19	WRN	0.855996	1.62e-06	0.00066167	6.67e-23	4.01e-16
ZBTB20	WRN	7.19e-05	2.32e-17	WRN	0.407586	2.32e-07	0.00033521	2.93e-22	1.77e-15
FGFR3	WRN	7.2e-05	1.04e-17	WRN	0.828729	4.33e-05	0.00064021	2.25e-20	1.36e-13
GATA3	WRN	2.59e-05	8.59e-16	WRN	0.407149	1.45e-06	0.00013149	6.12e-20	3.69e-13
ACVR2A	SREBF1	0.220015	2.09e-06	SREBF1	0.0443982	1.63e-15	0.0549818	1.64e-19	9.87e-13
KIRREL2	WRN	0.00047274	1.75e-16	WRN	0.82559	4.84e-05	0.00345353	3.99e-19	2.4e-12
CTBP2	WRN	7.19e-05	2.79e-17	WRN	0.551206	0.0009666	0.0004412	1.24e-18	7.47e-12
APC	KLF5	0.005817	1.41e-06	KLF5	0.412243	4.15e-14	0.0168655	2.65e-18	1.6e-11
DST	NXT1	0.410741	7.84e-05	NXT1	0.32722	1.02e-15	0.404138	3.59e-18	2.16e-11
EYS	NXT1	0.309745	5.71e-05	NXT1	0.322119	1.72e-15	0.32974	4.4e-18	2.65e-11
APC	TCF7L2	0.0519664	2.3e-12	TCF7L2	0.940267	5.23e-08	0.196365	5.36e-18	3.23e-11
EFHC2	WRN	9.08e-06	3.36e-14	WRN	0.406494	5.23e-06	4.99e-05	7.77e-18	4.68e-11
SIRT4	WRN	9.08e-06	6.23e-14	WRN	0.406494	5.23e-06	4.99e-05	1.42e-17	8.55e-11
WNT16	WRN	0.00018099	1.54e-14	WRN	0.826217	4.73e-05	0.00146668	3.11e-17	1.87e-10
ASPM	NXT1	0.362414	4.03e-07	NXT1	0.00472237	3.44e-12	0.0126141	5.84e-17	3.52e-10
VAV3	DDX27	0.46055	2.75e-14	DDX27	0.34621	0.00039516	0.452199	4.35e-16	2.62e-09
FGFR1	RPL22L1	0.109454	8.54e-10	RPL22L1	0.749137	1.55e-08	0.287076	5.27e-16	3.18e-09
ACVR2A	NXT1	0.289695	4.69e-05	NXT1	0.0716235	3.06e-13	0.101157	5.71e-16	3.44e-09
ASXL1	ADSL	4.9e-07	7.03e-13	ADSL	0.912068	2.21e-05	6.98e-06	6.19e-16	3.72e-09
DOCK10	WRN	0.00013415	1.9e-06	WRN	0.937926	9.81e-12	0.00125581	7.37e-16	4.44e-09
ACVR2A	WRN	0.0615002	1.56e-11	WRN	0.17759	1.62e-06	0.0602555	9.88e-16	5.95e-09
ZNF711	WRN	8.98e-06	2.72e-11	WRN	0.407295	9.28e-07	4.95e-05	9.9e-16	5.96e-09
G2E3	WRN	7.15e-05	1.79e-16	WRN	0.233024	0.143327	0.00020006	1.01e-15	6.06e-09
ACVR2A	SCAP	0.410761	9.29e-10	SCAP	0.007606	6.83e-08	0.0211467	2.43e-15	1.46e-08
RAD51AP2	NXT1	0.193336	1.12e-08	NXT1	0.00046215	6.35e-09	0.00092235	2.7e-15	1.63e-08
FGFR1	WRN	0.00016719	3.08e-06	WRN	0.937285	2.48e-11	0.00152959	2.91e-15	1.75e-08
PAX6	WRN	0.00097243	6.89e-10	WRN	0.810148	1.25e-07	0.00641771	3.28e-15	1.97e-08
PLCB2	WRN	9.09e-06	6.64e-15	WRN	0.336615	0.0155338	4.19e-05	3.9e-15	2.35e-08
HMCN1	SREBF1	0.144305	1.96e-05	SREBF1	0.0655666	6.56e-12	0.0535576	4.82e-15	2.9e-08
BCL9L	ADSL	4.72e-07	1.16e-14	ADSL	0.14977	0.0122212	1.23e-06	5.33e-15	3.21e-08
GPR115	DDX27	0.296055	1.22e-14	DDX27	0.301574	0.0124604	0.304984	5.71e-15	3.44e-08
BMPR2	NXT1	0.47916	1.67e-06	NXT1	0.00437383	9.57e-11	0.0150221	5.97e-15	3.6e-08
NF2	WRN	2.35e-05	7.76e-10	WRN	0.641355	2.06e-07	0.00018264	5.97e-15	3.6e-08
MDN1	NXT1	0.30717	1.43e-05	NXT1	0.0282439	1.19e-11	0.0498611	6.35e-15	3.83e-08
N4BP2	NXT1	0.466545	2.42e-07	NXT1	0.00146825	9.5e-10	0.005676	8.5e-15	5.12e-08
NEFH	WRN	2.58e-05	1.68e-14	WRN	0.336486	0.0155939	0.00010979	9.66e-15	5.82e-08
KDM2B	WRN	0.00042837	4.52e-09	WRN	0.643139	7.01e-08	0.00253375	1.16e-14	7.01e-08
BMPR2	WRN	0.0141771	6.77e-10	WRN	0.603946	7.09e-07	0.0493216	1.74e-14	1.05e-07
C6orf89	WRN	3.09e-06	1.42e-10	WRN	0.406494	5.23e-06	1.83e-05	2.66e-14	1.6e-07
ZFC3H1	WRN	0.00017321	4.75e-08	WRN	0.644644	1.81e-08	0.00112777	3.06e-14	1.84e-07
HMCN1	NXT1	0.133108	0.00056558	NXT1	0.131728	1.52e-12	0.0884351	3.07e-14	1.85e-07
USP7	WRN	2.22e-05	1.25e-05	WRN	0.646809	1.03e-10	0.0001743	4.53e-14	2.73e-07
BRAF	SCAP	0.0201157	5.1e-05	SCAP	0.153889	2.67e-11	0.0209812	4.81e-14	2.9e-07
GPR115	RPL22L1	0.0171903	2.66e-13	RPL22L1	0.518335	0.00537522	0.0509721	5.03e-14	3.03e-07
CSMD3	ADSL	4.68e-07	8.01e-13	ADSL	0.331868	0.00199628	2.59e-06	5.61e-14	3.38e-07
NF1	NXT1	0.362753	4e-07	NXT1	0.00372443	4.23e-09	0.0102773	5.93e-14	3.57e-07
CDC7	WRN	3.08e-06	1.44e-09	WRN	0.407149	1.45e-06	1.83e-05	7.28e-14	4.38e-07
EP400	NXT1	0.162105	5.09e-06	NXT1	0.00149682	4.11e-10	0.00226237	7.28e-14	4.38e-07
TNFRSF9	WRN	3.09e-06	3.36e-10	WRN	0.406348	6.39e-06	1.83e-05	7.48e-14	4.5e-07
GRINA	WRN	2.54e-05	8.13e-13	WRN	0.503769	0.00342254	0.00015708	9.61e-14	5.78e-07
SOX9	WRN	0.00079722	2.95e-09	WRN	0.422857	1.05e-06	0.00303233	1.06e-13	6.41e-07
PCDH12	ADSL	3.56e-09	1.37e-10	ADSL	0.470509	2.31e-05	3.55e-08	1.09e-13	6.55e-07
PCDH12	SCAP	0.136398	9.09e-13	SCAP	1.8e-05	0.00383109	3.42e-05	1.19e-13	7.19e-07
NF1	SCAP	0.100852	1.83e-09	SCAP	0.00052603	2.04e-06	0.0005753	1.27e-13	7.67e-07
MACF1	NXT1	0.165977	0.00011943	NXT1	0.00450608	3.25e-11	0.00613152	1.33e-13	7.98e-07
EYS	SCAP	0.340988	1.12e-08	SCAP	0.0127053	3.84e-07	0.0279075	1.46e-13	8.81e-07
SEC31A	WRN	0.00017206	4.98e-08	WRN	0.806407	9.44e-08	0.00137125	1.6e-13	9.61e-07
FRMPD4	WRN	1.44e-05	4.65e-06	WRN	0.646244	1.1e-09	0.000117	1.73e-13	1.04e-06
BRD4	WRN	5.39e-05	3.05e-05	WRN	0.935363	1.71e-10	0.00054951	1.77e-13	1.06e-06
WNK1	NXT1	0.125033	4.21e-05	NXT1	0.0109208	1.3e-10	0.0103724	1.85e-13	1.11e-06
NAP1L1	WRN	1.03e-06	1.12e-07	WRN	0.407732	5.8e-08	6.59e-06	2.19e-13	1.32e-06
PARP1	WRN	0.00016137	3.43e-06	WRN	0.505705	2.08e-09	0.00084982	2.4e-13	1.44e-06
RING1	WRN	9.06e-06	5.38e-13	WRN	0.336227	0.0157145	4.17e-05	2.82e-13	1.7e-06
C14orf159	WRN	9.01e-06	1.01e-11	WRN	0.552873	0.00091531	6.58e-05	3.09e-13	1.86e-06
EP300	NXT1	0.166923	7.81e-05	NXT1	0.010916	1.31e-10	0.0133156	3.4e-13	2.05e-06
EGFR	WRN	0.00014112	1.78e-07	WRN	0.643139	7.01e-08	0.00093551	4.11e-13	2.47e-06
ATAD2B	NXT1	0.182417	2.55e-06	NXT1	0.0004637	5.13e-09	0.00087782	4.31e-13	2.59e-06
EIF5B	WRN	0.00210582	1.27e-10	WRN	0.843939	0.00012426	0.0130316	5.19e-13	3.12e-06
ASPM	SCAP	0.104285	1.41e-09	SCAP	0.00035319	1.14e-05	0.00041286	5.28e-13	3.18e-06
MBD6	WRN	0.00016058	7.95e-08	WRN	0.641355	2.06e-07	0.00104854	5.36e-13	3.22e-06
SLAMF7	WRN	2.37e-05	5.45e-10	WRN	0.404314	3.48e-05	0.00012031	6.18e-13	3.72e-06
TRIM33	WRN	2.36e-05	7.16e-10	WRN	0.404749	2.68e-05	0.00011983	6.25e-13	3.77e-06
SCN3A	TTC7A	0.0209327	0.0351655	TTC7A	0.324991	6.01e-13	0.0407523	6.86e-13	4.13e-06
HLA-B	WRN	0.00016641	1.68e-12	WRN	0.574802	0.0132634	0.00098091	7.23e-13	4.36e-06
BRAF	ADSL	2.33e-08	1.17e-11	ADSL	0.579767	0.00192288	2.58e-07	7.28e-13	4.38e-06
TMTC4	WRN	0.00036423	6.79e-12	WRN	0.619868	0.00338528	0.00212136	7.45e-13	4.48e-06
UBC	WRN	2.52e-05	3.64e-12	WRN	0.471153	0.00662497	0.00014647	7.79e-13	4.69e-06
MSH6	TSC2	0.692502	7.21e-05	TSC2	0.580185	3.63e-10	0.768143	8.45e-13	5.09e-06
AXIN2	AHCTF1	1.74e-05	1.34e-13	AHCTF1	0.382433	0.199899	8.59e-05	8.62e-13	5.19e-06
GLI1	NXT1	0.113804	1.48e-07	NXT1	0.00013219	1.96e-07	0.0001821	9.33e-13	5.61e-06
RASAL2	NXT1	0.171964	3.63e-06	NXT1	0.00824062	8.18e-09	0.010712	9.54e-13	5.74e-06
CTCF	WRN	0.00098517	6.21e-10	WRN	0.82559	4.84e-05	0.00659981	9.65e-13	5.81e-06
TNRC6C	WRN	0.00033529	2.67e-07	WRN	0.810148	1.25e-07	0.00250205	1.07e-12	6.46e-06
NOS3	WRN	0.00244588	3.5e-11	WRN	0.963691	0.00108587	0.0166182	1.21e-12	7.29e-06
GPR98	TCF7L2	1.29e-09	1.13e-06	TCF7L2	0.108224	3.91e-08	3.3e-09	1.4e-12	8.44e-06
MAP3K4	TSC2	0.598201	6.6e-05	TSC2	0.346579	6.85e-10	0.533542	1.44e-12	8.65e-06
PCDH12	BIRC5	0.00672622	1.36e-13	BIRC5	0.271279	0.36329	0.0133318	1.56e-12	9.41e-06
SLC25A13	WRN	3.07e-06	1.03e-08	WRN	0.406494	5.23e-06	1.82e-05	1.7e-12	1.02e-05
PRKDC	ADSL	2.56e-07	4.04e-12	ADSL	0.186645	0.0143428	8.53e-07	1.82e-12	1.1e-05
DST	SCAP	0.237568	1.13e-06	SCAP	0.0231664	5.48e-08	0.0341352	1.94e-12	1.17e-05
TNFRSF9	RPL22L1	0.00172132	1.44e-09	RPL22L1	0.293323	4.39e-05	0.00433769	1.99e-12	1.2e-05
MKI67	NXT1	0.235764	2.3e-05	NXT1	0.0037703	3.41e-09	0.0071339	2.44e-12	1.47e-05
CASP8	ADSL	1.33e-09	5.25e-10	ADSL	0.480825	0.00014963	1.42e-08	2.45e-12	1.48e-05
MDN1	SCAP	0.174163	1.17e-08	SCAP	0.00116982	7.32e-06	0.00193526	2.67e-12	1.61e-05
ZNF711	USP7	0.0129903	8.6e-12	USP7	0.894003	0.0106006	0.0633577	2.83e-12	1.7e-05
SMG1	TTC7A	0.257932	0.00019277	TTC7A	0.511365	5.11e-10	0.399086	3.05e-12	1.83e-05
GNAS	ADSL	3.9e-08	1.31e-10	ADSL	0.425128	0.00077842	3.14e-07	3.15e-12	1.9e-05
F8	NXT1	0.112822	6.25e-05	NXT1	0.00391664	1.65e-09	0.00385519	3.18e-12	1.91e-05
ZNF438	USP7	0.0459138	1.9e-10	USP7	0.443614	0.00063727	0.0996767	3.72e-12	2.24e-05
CDC7	RPL22L1	0.00172293	6.57e-10	RPL22L1	0.289907	0.00018516	0.00429656	3.74e-12	2.25e-05
HMCN1	ADSL	3.22e-08	1.14e-11	ADSL	0.212323	0.0114131	1.35e-07	4e-12	2.41e-05
ADH1B	WRN	1.03e-06	6.11e-07	WRN	0.407586	2.32e-07	6.58e-06	4.34e-12	2.61e-05
UGT1A7	RPA3	0.0034245	3.23e-13	RPA3	0.974634	0.449085	0.0223705	4.43e-12	2.67e-05
OR6C1	MDM2	0.305181	6.99e-09	MDM2	0.560648	2.09e-05	0.473176	4.47e-12	2.69e-05
PRRG1	WRN	9.01e-06	1.01e-11	WRN	0.336615	0.0155338	4.16e-05	4.8e-12	2.89e-05
PIK3CA	ADSL	9.97e-08	3.7e-11	ADSL	0.293911	0.00438444	5.37e-07	4.94e-12	2.98e-05
SMG1	NXT1	0.130911	6.57e-05	NXT1	0.00382974	2.56e-09	0.00431074	5.11e-12	3.07e-05
VAV3	WRN	7.66e-06	0.0001594	WRN	0.646244	1.1e-09	6.54e-05	5.31e-12	3.19e-05
DDB1	WRN	0.00097384	6.81e-10	WRN	0.766927	0.00025976	0.00612399	5.37e-12	3.23e-05
MKI67	BCLAF1	0.616461	5.31e-10	BCLAF1	0.575988	0.00034339	0.722729	5.53e-12	3.33e-05
ATAD5	NXT1	0.174477	3.33e-06	NXT1	0.00044036	5.84e-08	0.00080474	5.88e-12	3.54e-05
TP53	ADSL	1.31e-05	1.21e-11	ADSL	0.235049	0.01615	4.21e-05	5.93e-12	3.57e-05
BMPR2	SCAP	0.125488	6.25e-08	SCAP	0.00047878	3.23e-06	0.00064406	6.09e-12	3.67e-05
DST	ADSL	7.94e-07	1.11e-10	ADSL	0.514561	0.00189277	6.42e-06	6.33e-12	3.81e-05
C11orf57	KEAP1	0.986411	6.38e-05	KEAP1	0.235278	3.31e-09	0.571074	6.37e-12	3.84e-05
MERTK	WRN	5.06e-05	2.64e-06	WRN	0.642951	8.01e-08	0.00036901	6.4e-12	3.85e-05
ACVR2A	ADSL	1.57e-07	1.33e-11	ADSL	0.159249	0.0163015	4.62e-07	6.55e-12	3.94e-05
TCF7L2	RPL22L1	0.0537864	6.93e-06	RPL22L1	0.70737	3.19e-08	0.16242	6.67e-12	4.01e-05
SYNE1	NXT1	0.270867	0.00036619	NXT1	0.33686	6.29e-10	0.309703	6.93e-12	4.17e-05
AGFG1	WRN	9e-06	1.59e-11	WRN	0.336486	0.0155939	4.15e-05	7.46e-12	4.49e-05
CHD3	WRN	0.00015876	3.61e-06	WRN	0.643139	7.01e-08	0.00104041	7.59e-12	4.57e-05
ZNF630	WRN	1.44e-05	4.49e-06	WRN	0.407732	5.8e-08	7.68e-05	7.8e-12	4.7e-05
PRKD1	BIRC5	0.00165534	6.42e-13	BIRC5	0.344152	0.411412	0.0048255	7.91e-12	4.76e-05
BCORL1	WRN	0.003054	3.67e-10	WRN	0.861853	0.00072059	0.0182667	7.92e-12	4.77e-05
DEPDC5	NXT1	0.104969	1.65e-05	NXT1	0.00013499	1.62e-08	0.00017237	8.01e-12	4.82e-05
A2M	USP7	0.0805002	5.48e-11	USP7	0.694093	0.00498713	0.217053	8.18e-12	4.93e-05
DDX59	NXT1	0.172988	3.5e-06	NXT1	0.00121557	9.2e-08	0.00199073	9.6e-12	5.78e-05
MDN1	ADSL	4.26e-08	4.2e-11	ADSL	0.20376	0.00794888	1.7e-07	9.93e-12	5.98e-05
GPR98	SCAP	0.242535	1.57e-06	SCAP	0.0323014	2.54e-07	0.0458243	1.18e-11	7.09e-05
AHCTF1	ADSL	5.18e-10	1.68e-09	ADSL	0.270655	0.00024995	3.32e-09	1.24e-11	7.47e-05
APC	GATA6	0.330983	8.94e-09	GATA6	0.682084	5.27e-05	0.561752	1.39e-11	8.34e-05
DBN1	RNPC3	0.893162	1.2e-11	RNPC3	0.0524645	0.0420655	0.190277	1.48e-11	8.94e-05
MAP3K4	ADSL	4.66e-09	3.66e-10	ADSL	0.255309	0.001396	2.57e-08	1.5e-11	9e-05
AHCTF1	TTC7A	0.051978	0.00729741	TTC7A	0.318946	7.39e-11	0.0845432	1.58e-11	9.5e-05
EP300	ADSL	2.82e-08	3.62e-11	ADSL	0.134313	0.0155151	7.74e-08	1.64e-11	9.87e-05
FBXW7	NXT1	0.112822	6.25e-05	NXT1	0.00811949	9.6e-09	0.00732426	1.75e-11	0.00010528
KCNH7	BIRC5	0.00034209	3.38e-12	BIRC5	0.181464	0.190309	0.00066343	1.87e-11	0.00011253
DNAJC16	WRN	3.1e-06	4.2e-11	WRN	0.336615	0.0155338	1.54e-05	1.9e-11	0.00011423
ELFN2	WRN	2.22e-05	1.24e-05	WRN	0.407732	5.8e-08	0.00011423	2.08e-11	0.00012514
LATS1	COPS8	0.113703	1.13e-12	COPS8	0.803829	0.64086	0.310071	2.09e-11	0.00012594
GPR98	NXT1	0.17472	0.00058757	NXT1	0.303558	1.28e-09	0.208796	2.18e-11	0.00013103
CHEK2	NXT1	0.181905	7.93e-06	NXT1	0.00043372	9.64e-08	0.00082426	2.21e-11	0.00013292
FAM134A	WRN	2.8e-06	7.73e-06	WRN	0.642576	1.03e-07	2.56e-05	2.3e-11	0.00013827
CRIPAK	MDM2	0.312158	4.03e-06	MDM2	0.329468	2.06e-07	0.336771	2.39e-11	0.00014376
PRKAA2	BIRC5	0.00035566	1.24e-12	BIRC5	0.546485	0.691349	0.00185534	2.46e-11	0.00014831
RNF43	WRN	0.00414455	9e-10	WRN	0.778019	0.00099439	0.0217236	2.57e-11	0.00015486
MLLT6	WRN	6.23e-05	7.71e-11	WRN	0.438009	0.0116953	0.00031386	2.59e-11	0.00015594
NF1	ADSL	5.58e-09	2.11e-10	ADSL	0.188687	0.00436882	2.28e-08	2.65e-11	0.00015971
BCL9	MDM2	0.0410583	0.00046025	MDM2	0.162746	2.01e-09	0.0401482	2.65e-11	0.00015973
FGFR1	TTC7A	0.0810766	0.00242988	TTC7A	0.174767	3.97e-10	0.0744844	2.76e-11	0.00016634
HDAC1	WRN	1.93e-05	2.37e-05	WRN	0.407732	5.8e-08	0.00010038	3.89e-11	0.0002342
SCN2A	TTC7A	0.297224	0.00018109	TTC7A	0.801444	8e-09	0.579945	4.09e-11	0.00024637
BCL9L	WRN	0.0202209	1.27e-10	WRN	0.735335	0.0118134	0.0774453	4.23e-11	0.00025446
C6orf89	RPL22L1	0.00169925	1.06e-07	RPL22L1	0.294685	1.48e-05	0.0043061	4.45e-11	0.00026781
EYS	SREBF1	0.12	2.19e-05	SREBF1	0.0276864	8.33e-08	0.0222834	5.12e-11	0.00030837
IL2RG	WRN	6.59e-06	0.00028011	WRN	0.645396	6.59e-09	5.69e-05	5.17e-11	0.00031118
DNAJC16	RPL22L1	0.00172132	1.44e-09	RPL22L1	0.279189	0.00128775	0.00415242	5.21e-11	0.00031339
BCL9L	SCAP	0.157514	2.02e-08	SCAP	0.00026087	9.34e-05	0.0004561	5.29e-11	0.00031877
BACE2	TTC7A	0.0285999	0.0147165	TTC7A	0.175374	1.31e-10	0.0315746	5.41e-11	0.00032556
BRSK1	RPA3	0.00333385	4.61e-12	RPA3	0.986031	0.431348	0.0220829	5.55e-11	0.00033441
RNF10	WRN	8.26e-06	6.95e-08	WRN	0.404604	2.94e-05	4.55e-05	5.7e-11	0.00034291
USH2A	ADSL	3.16e-08	8.86e-11	ADSL	0.116296	0.0292572	7.51e-08	7.17e-11	0.00043184
ZNF721	ADSL	1.4e-11	1.45e-08	ADSL	0.200453	0.00018124	7.76e-11	7.27e-11	0.00043784
POLA1	ACIN1	0.0617389	3.26e-11	ACIN1	0.944476	0.0807648	0.224028	7.27e-11	0.00043791
PHF14	OGDH	0.0331931	2.46e-10	OGDH	0.414081	0.0109304	0.0726694	7.44e-11	0.00044799
MTF1	WRN	2.24e-05	1.19e-05	WRN	0.407586	2.32e-07	0.00011495	7.65e-11	0.00046058
C19orf66	WRN	0.00015926	8.39e-08	WRN	0.404314	3.48e-05	0.0006858	8.05e-11	0.00048459
PTCH2	TSC2	0.536364	0.0084387	TSC2	0.580185	3.63e-10	0.674459	8.43e-11	0.00050775
ZFP36L2	WRN	6.51e-05	1.07e-11	WRN	0.156639	0.303382	0.00012733	8.94e-11	0.00053814
GOLGB1	ADSL	5.49e-09	2.22e-10	ADSL	0.106359	0.014678	1.3e-08	8.96e-11	0.00053938
NIPBL	ADSL	5.6e-09	3.4e-09	ADSL	0.471698	0.00098518	5.48e-08	9.19e-11	0.00055317
ERBB2	WRN	3.5e-05	4.35e-05	WRN	0.642951	8.01e-08	0.0002634	9.55e-11	0.00057519
RAE1	WRN	3.09e-06	2.25e-10	WRN	0.336486	0.0155939	1.54e-05	9.62e-11	0.000579
VAV3	RPL22L1	0.00822674	3.47e-11	RPL22L1	0.178622	0.10633	0.0110547	1.01e-10	0.00060774
THAP9	RPL22L1	0.00170799	3.6e-08	RPL22L1	0.291258	0.00011746	0.00428119	1.15e-10	0.00069294
HORMAD1	RPL22L1	0.00170799	3.6e-08	RPL22L1	0.291258	0.00011746	0.00428119	1.15e-10	0.00069294
MIA3	WRN	4.34e-05	2.35e-05	WRN	0.641542	1.87e-07	0.0003199	1.19e-10	0.00071736
AXIN2	RPA3	0.022988	1.85e-11	RPA3	0.762091	0.239847	0.088374	1.2e-10	0.00072381
CRIPAK	USP7	0.00613247	9.78e-08	USP7	0.560539	4.66e-05	0.0229384	1.24e-10	0.00074404
USP7	RPL22L1	0.0162954	4.54e-11	RPL22L1	0.182249	0.101116	0.0202519	1.24e-10	0.00074935
KIF21B	BCLAF1	0.169926	1.51e-10	BCLAF1	0.783739	0.0310883	0.401673	1.27e-10	0.00076733
INSRR	ADSL	7.37e-10	4.08e-09	ADSL	0.160825	0.00117053	2.83e-09	1.29e-10	0.00077817
USH2A	SDCBP	0.00029693	1.34e-09	SDCBP	0.758678	0.00365187	0.00211716	1.32e-10	0.00079559
DOCK10	WDR70	0.0675065	5.32e-12	WDR70	0.824335	0.957734	0.216399	1.38e-10	0.00082887
ECM2	WRN	3.09e-06	3.36e-10	WRN	0.336486	0.0155939	1.54e-05	1.41e-10	0.00085164
NUP188	WRN	1.94e-05	2.3e-05	WRN	0.407586	2.32e-07	0.00010094	1.44e-10	0.00086717
DBN1	ZRSR2	0.444873	1.93e-10	ZRSR2	0.54765	0.028031	0.587668	1.46e-10	0.0008761
RAE1	RPL22L1	0.00171865	3.83e-09	RPL22L1	0.277876	0.0014942	0.00412946	1.54e-10	0.0009265
PAK7	TTC7A	0.0406094	0.00594689	TTC7A	0.174119	9.95e-10	0.0420841	1.59e-10	0.00095691
PTCH2	OGDH	0.0558504	1.56e-10	OGDH	0.375814	0.0402797	0.102087	1.68e-10	0.0010122
IQSEC2	WRN	1.77e-05	3.4e-05	WRN	0.641542	1.87e-07	0.00014082	1.7e-10	0.00102443
EP300	TOP2A	0.00365564	2.19e-11	TOP2A	0.963061	0.29137	0.023409	1.71e-10	0.00102923
GOLGB1	VRK3	0.0173034	7.01e-12	VRK3	0.387138	0.91473	0.0402319	1.72e-10	0.00103432
MACF1	WRN	0.00648542	1.34e-08	WRN	0.957701	0.00049299	0.0377723	1.77e-10	0.00106435
MLH1	NXT1	0.144828	4.54e-05	NXT1	0.00280067	1.49e-07	0.00357351	1.81e-10	0.00108875
DNAH8	NXT1	0.21097	5.68e-05	NXT1	0.00119508	1.19e-07	0.00234114	1.81e-10	0.00109107
PDP2	USP7	0.00612737	1.15e-07	USP7	0.814155	5.94e-05	0.0314313	1.83e-10	0.0011016
MEN1	WRN	3.09e-06	4.79e-10	WRN	0.336227	0.0157145	1.53e-05	2e-10	0.0012056
GPR115	RPA3	0.00316345	1.1e-10	RPA3	0.481749	0.0698304	0.0114092	2.05e-10	0.00123182
MAP3K4	COPS8	0.58733	2.93e-11	COPS8	0.424427	0.26988	0.595572	2.1e-10	0.00126492
MYEOV	ADSL	5.07e-12	7.58e-09	ADSL	0.112858	0.00113189	1.67e-11	2.27e-10	0.00136862
AHCTF1	TSC2	0.96912	0.00034959	TSC2	0.60561	2.57e-08	0.899664	2.37e-10	0.00142854
ZNF711	RPL22L1	0.00365257	7.84e-08	RPL22L1	0.291258	0.00011746	0.00834676	2.43e-10	0.00146482
OSBPL11	RPL22L1	0.00170534	5.22e-08	RPL22L1	0.289907	0.00018516	0.00425777	2.55e-10	0.0015347
ZMYM4	BCLAF1	0.080816	2.74e-08	BCLAF1	0.89687	0.00038169	0.262703	2.75e-10	0.00165531
AHCTF1	BIRC5	0.00133211	1.37e-11	BIRC5	0.671816	0.792937	0.00717624	2.85e-10	0.00171811
ALDH2	ZRSR2	0.12553	1.06e-10	ZRSR2	0.807987	0.102897	0.333534	2.87e-10	0.00172878
MAP3K4	GSK3B	0.00040065	5.32e-05	GSK3B	0.103626	2.06e-07	0.0004604	2.88e-10	0.00173135
ANKRD30A	BIRC5	0.00031301	2.26e-11	BIRC5	0.408836	0.492848	0.00127506	2.92e-10	0.00176056
SETD2	TSC2	0.980992	7.71e-05	TSC2	0.821509	1.52e-07	0.979808	3.07e-10	0.0018512
KCNH7	TTC1	0.0946737	1.43e-11	TTC1	0.871501	0.942131	0.288355	3.5e-10	0.0021046
IFIT2	DDX27	0.468025	9.28e-11	DDX27	0.764572	0.150449	0.72558	3.63e-10	0.00218597
PCDH12	RFC4	0.484556	2.54e-11	RFC4	0.798702	0.568795	0.754406	3.75e-10	0.00225621
DST	WRN	0.0253074	1.1e-07	WRN	0.224232	0.00013192	0.035023	3.77e-10	0.00226917
TBL1XR1	WRN	2.3e-05	2.04e-09	WRN	0.466635	0.00719602	0.00013363	3.81e-10	0.00229443
TNFRSF9	DDX27	0.888745	1.96e-08	DDX27	0.536794	0.00075382	0.830148	3.83e-10	0.00230358
HIVEP2	ADSL	1.67e-09	1.68e-09	ADSL	0.14724	0.00915062	5.69e-09	3.97e-10	0.00239083
VPS13B	TTC7A	0.261468	0.00041948	TTC7A	0.66939	3.81e-08	0.480062	4.13e-10	0.00248675
PLEKHA6	WRN	0.00193428	4.81e-09	WRN	0.724317	0.00349755	0.0106066	4.34e-10	0.00261178
GLI1	WRN	1.84e-05	0.00020983	WRN	0.642951	8.01e-08	0.00014623	4.34e-10	0.00261252
B4GALNT4	RPL22L1	0.117844	1.63e-08	RPL22L1	0.772734	0.00112815	0.309266	4.73e-10	0.00285047
TAS2R1	RNPC3	0.490849	3.51e-10	RNPC3	0.0817802	0.0549675	0.169211	4.95e-10	0.00298091
A2M	WRN	6.72e-06	0.00108189	WRN	0.644644	1.81e-08	5.78e-05	5.02e-10	0.00302012
GNAS	TTK	0.0437461	1.08e-10	TTK	0.475512	0.182961	0.101361	5.06e-10	0.00304446
MACF1	BCLAF1	0.516921	1.86e-08	BCLAF1	0.673047	0.00106523	0.71524	5.08e-10	0.00305982
AKAP9	ADSL	9.99e-09	2.67e-09	ADSL	0.234431	0.00756618	4.89e-08	5.18e-10	0.00311837
APC	SMAD4	0.0966176	4.86e-08	SMAD4	0.239732	0.00042834	0.110374	5.33e-10	0.00320762
GATA3	RPA3	0.00136527	6.93e-09	RPA3	0.531798	0.00308177	0.00597385	5.46e-10	0.00328804
PAK7	TSC2	0.595099	0.00165015	TSC2	0.879398	1.35e-08	0.862208	5.67e-10	0.00341496
PRKDC	WRN	0.018448	3e-09	WRN	0.959114	0.00848279	0.0890798	6.46e-10	0.00388917
APC	LCN12	0.0222945	1e-10	LCN12	0.79932	0.25584	0.0895906	6.5e-10	0.00391383
ADAMTS19	OGDH	0.0613489	1.07e-08	OGDH	0.244113	0.002438	0.0778951	6.6e-10	0.00397242
LATS1	BIRC5	0.00029015	8.49e-11	BIRC5	0.308276	0.31164	0.00092324	6.71e-10	0.00403831
CTNNB1	CCNI	0.117658	5.03e-09	CCNI	0.44684	0.00543545	0.207433	6.92e-10	0.00416516
CYLC1	DDX27	0.467392	6.54e-11	DDX27	0.94714	0.44522	0.803428	7.35e-10	0.00442769
FBXO34	DDX27	0.469551	1.98e-10	DDX27	0.763073	0.149259	0.726056	7.45e-10	0.00448298
NUP160	DDX27	0.669435	4.46e-09	DDX27	0.576625	0.00688393	0.753453	7.74e-10	0.00465731
VANGL1	ADSL	4.93e-12	1.29e-08	ADSL	0.103652	0.00238698	1.5e-11	7.77e-10	0.00467568
SEC31A	ADSL	9.93e-11	4.17e-09	ADSL	0.132038	0.00786186	3.42e-10	8.25e-10	0.00496454
NF1	BIRC5	0.00598043	6.16e-11	BIRC5	0.410581	0.542167	0.0172114	8.39e-10	0.0050501
NOD2	WRN	1.65e-05	0.00014481	WRN	0.407586	2.32e-07	8.68e-05	8.44e-10	0.00508086
EIF5B	GSK3B	0.00016971	0.00014302	GSK3B	0.102674	2.36e-07	0.00020836	8.48e-10	0.00510432
MKI67	CDX2	0.00019026	0.00013767	CDX2	0.423352	2.6e-07	0.00083985	8.95e-10	0.00538924
HMCN1	WRN	0.026656	5.04e-09	WRN	0.918075	0.00710505	0.115269	8.97e-10	0.00540271
ERBB4	MYLIP	0.28981	0.00566938	MYLIP	0.918543	6.33e-09	0.618521	8.99e-10	0.00541094
LARP4B	USP7	0.146899	1.38e-08	USP7	0.404424	0.00263157	0.22714	9.08e-10	0.00546651
ERBB4	SDCBP	5.71e-05	5.46e-09	SDCBP	0.845918	0.00667037	0.00052824	9.11e-10	0.00548719
TP53	WNK1	0.259794	1.18e-10	WNK1	0.50353	0.323	0.396888	9.53e-10	0.00573973
ASPM	DHX29	0.00889512	0.0243876	DHX29	0.678446	1.61e-09	0.0368742	9.82e-10	0.0059099
IFIT2	USP7	0.0236821	1.34e-08	USP7	0.665949	0.00294825	0.0812144	9.88e-10	0.00595077
SLC25A13	USP7	0.00618201	9.08e-09	USP7	0.86375	0.00449892	0.0332802	1.02e-09	0.00612907
USH2A	TTC7A	0.138281	0.00269597	TTC7A	0.602397	1.53e-08	0.290326	1.03e-09	0.00618993
PRKD1	ADSL	1.66e-10	7.23e-08	ADSL	0.177291	0.00057661	7.44e-10	1.04e-09	0.00624878
APC	SDCBP	0.217361	3.45e-10	SDCBP	0.274209	0.12226	0.227685	1.05e-09	0.00632718
FHOD3	RAB6A	0.043905	0.00805995	RAB6A	0.729601	5.34e-09	0.142259	1.07e-09	0.00644933
ZNF180	BCLAF1	0.0196164	1.14e-07	BCLAF1	0.89687	0.00038169	0.0886746	1.08e-09	0.00648931
CCT4	WRN	6.98e-06	0.0002282	WRN	0.641355	2.06e-07	5.96e-05	1.16e-09	0.00700837
TCF7L2	WRN	0.00147697	1.69e-08	WRN	0.85461	0.0028182	0.00968747	1.18e-09	0.00710995
KIRREL2	CCNI	0.0463539	3.46e-08	CCNI	0.464672	0.00142459	0.104205	1.22e-09	0.00733571
A2M	AHCTF1	1.99e-06	9.9e-11	AHCTF1	0.207763	0.499361	6.48e-06	1.22e-09	0.00735977
C6orf89	USP7	0.00617858	1.15e-08	USP7	0.86375	0.00449892	0.0332647	1.28e-09	0.00771749
RASAL2	WRN	0.00057485	1.57e-07	WRN	0.778703	0.00033491	0.00389958	1.29e-09	0.00779288
TSHR	MED7	0.0800913	7.59e-11	MED7	0.575574	0.712553	0.187942	1.33e-09	0.00802309
MAP3K4	TTC7A	0.243438	0.00023981	TTC7A	0.434251	2.3e-07	0.343253	1.36e-09	0.00817507
ADCY9	WRN	0.00023762	3.39e-09	WRN	0.416266	0.0163107	0.00101104	1.36e-09	0.00820198
TFEC	WRN	7.39e-06	0.00054078	WRN	0.642576	1.03e-07	6.3e-05	1.37e-09	0.00824553
ZNF189	OGDH	0.00233309	1.12e-09	OGDH	0.624251	0.0498983	0.0109695	1.37e-09	0.00825478
CDK12	COPS8	0.10116	1.06e-10	COPS8	0.712654	0.531301	0.261681	1.39e-09	0.00834252
HPS3	DDX27	0.474407	1.24e-09	DDX27	0.587356	0.045886	0.634703	1.4e-09	0.00843963
AGFG1	RPL22L1	0.00369327	3.91e-08	RPL22L1	0.277876	0.0014942	0.00808888	1.43e-09	0.00863235
FBXW7	WRN	0.00109691	5.76e-08	WRN	0.905334	0.00103704	0.00785986	1.46e-09	0.00881874
KCNH7	RFC4	0.100334	1.08e-09	RFC4	0.4912	0.0563135	0.197637	1.5e-09	0.0090015
ZNF583	GEMIN5	0.708183	5.34e-08	GEMIN5	6.73e-06	0.00124217	6.31e-05	1.62e-09	0.00975648
A2M	BIRC5	0.00013269	8.47e-11	BIRC5	0.61705	0.786255	0.00085238	1.63e-09	0.00979945
SMARCA4	TTC7A	0.14962	0.0011405	TTC7A	0.292358	5.95e-08	0.180632	1.66e-09	0.00997975
ZNF83	MAPK15	0.00133138	4.58e-10	MAPK15	0.439179	0.149725	0.00493755	1.67e-09	0.0100775
TFE3	RPA3	0.00145128	2.43e-10	RPA3	0.880111	0.290276	0.00978789	1.72e-09	0.0103559
DOCK10	TSC2	0.740484	0.00144426	TSC2	0.885121	4.96e-08	0.93232	1.75e-09	0.0105148
HUWE1	WRN	0.00147643	1.69e-08	WRN	0.702594	0.00431181	0.00816494	1.78e-09	0.0107077
TCF7L2	CCNI	0.209598	8.1e-09	CCNI	0.413427	0.00939751	0.298593	1.85e-09	0.0111401
IQGAP2	AHCTF1	6.73e-07	1.48e-09	AHCTF1	0.533457	0.0515454	5.69e-06	1.86e-09	0.0111757
NF1	BCLAF1	0.348145	2.12e-09	BCLAF1	0.821137	0.0365316	0.643848	1.88e-09	0.0113131
HERC5	BIRC5	0.00013006	1.32e-10	BIRC5	0.462843	0.587579	0.00064521	1.88e-09	0.011344
TET3	ADSL	5.93e-10	7.91e-09	ADSL	0.122501	0.00988501	1.77e-09	1.9e-09	0.0114247
NCOA7	BCLAF1	0.0523472	4.72e-08	BCLAF1	0.652949	0.00168619	0.149576	1.93e-09	0.0116259
BCL9L	COPS8	0.972195	1.15e-10	COPS8	0.930264	0.701511	0.995277	1.95e-09	0.0117701
EP300	BIRC5	0.0136272	8.74e-11	BIRC5	0.929915	0.935495	0.0680284	1.98e-09	0.0119251
MGA	MYLIP	0.326415	0.00146279	MYLIP	0.778061	5.65e-08	0.602046	2e-09	0.012052
NCOA6	OGDH	0.0323461	4.24e-10	OGDH	0.752408	0.194876	0.114769	2e-09	0.0120532
OSBPL11	DDX27	0.888385	1.15e-08	DDX27	0.577944	0.00718693	0.855708	2.01e-09	0.0120945
ACVR2A	MYLIP	0.336942	0.00876144	MYLIP	0.455149	9.6e-09	0.440903	2.04e-09	0.0122555
TP53	CDX2	0.240991	2e-08	CDX2	0.311344	0.00448369	0.26935	2.17e-09	0.0130613
ACVR2A	RPL22L1	0.523266	3.62e-08	RPL22L1	0.976856	0.00262729	0.854183	2.29e-09	0.0138026
AXIN2	RPL22L1	0.0488335	9.49e-08	RPL22L1	0.663877	0.0010097	0.143586	2.31e-09	0.0138905
KIAA0319L	BCLAF1	0.0120338	9.96e-09	BCLAF1	0.741789	0.0100155	0.0510483	2.4e-09	0.0144378
SEC31A	HSD17B10	0.128375	9.24e-08	HSD17B10	0.798513	0.00108114	0.336005	2.4e-09	0.0144577
NOX5	ADSL	4.41e-12	6.48e-08	ADSL	0.153384	0.00157704	1.96e-11	2.45e-09	0.0147648
TGFBR1	CCNI	0.0200957	8.69e-10	CCNI	0.922061	0.117867	0.0924321	2.46e-09	0.0148008
YLPM1	BCLAF1	0.135744	4.17e-09	BCLAF1	0.811218	0.026226	0.35306	2.62e-09	0.0157596
OR11H12	RPL22L1	0.00170534	5.22e-08	RPL22L1	0.274413	0.00211604	0.00405593	2.64e-09	0.0159179
IL1RAPL1	MCL1	0.842417	4.2e-08	MCL1	0.00268134	0.00264395	0.0160215	2.66e-09	0.016006
CPS1	COPS8	0.154997	1.18e-10	COPS8	0.796744	0.954006	0.381787	2.69e-09	0.0161961
NF1	CEBPZ	0.41747	1.94e-09	CEBPZ	0.725717	0.0586618	0.664747	2.72e-09	0.0163741
AGTPBP1	RPL22L1	0.00363425	1.04e-07	RPL22L1	0.279876	0.00118612	0.00802602	2.93e-09	0.0176499
GPR98	WRN	0.0444463	5.4e-08	WRN	0.388296	0.00229013	0.0873178	2.94e-09	0.0177285
ABCB4	RPA3	0.0637921	1.15e-09	RPA3	0.618919	0.109225	0.167085	2.99e-09	0.0180286
ACVR2A	TTC37	0.86931	2.74e-08	TTC37	0.432915	0.00473778	0.744121	3.08e-09	0.0185681
BACE2	TSC2	0.662491	0.00070428	TSC2	0.893186	1.86e-07	0.902212	3.12e-09	0.0187604
BCL9L	RPA3	0.269589	2.32e-10	RPA3	0.84649	0.566797	0.56538	3.12e-09	0.0187903
CDH10	WRN	0.00118893	5.64e-09	WRN	0.499956	0.024127	0.00500966	3.23e-09	0.0194338
SCN3A	TSC2	0.353535	0.0368228	TSC2	0.591308	3.7e-09	0.536248	3.23e-09	0.0194649
ARNT2	OGDH	0.00232807	1.56e-09	OGDH	0.682075	0.0890432	0.0118226	3.28e-09	0.0197622
ABCB4	BCLAF1	0.301697	5e-10	BCLAF1	0.346779	0.281225	0.340796	3.33e-09	0.0200455
BMPR2	RPA3	0.230687	7.6e-10	RPA3	0.647323	0.185996	0.433294	3.35e-09	0.0201543
KDM3B	WRN	4.17e-06	0.00251951	WRN	0.407732	5.8e-08	2.43e-05	3.46e-09	0.0208062
PHF14	BIRC5	0.00027086	2.38e-10	BIRC5	0.487646	0.619557	0.00131188	3.48e-09	0.0209743
NIPBL	WRN	0.00374405	7.28e-08	WRN	0.77729	0.00209841	0.0199045	3.61e-09	0.0217186
TP53	SOX9	0.00315373	0.00109514	SOX9	0.751427	1.44e-07	0.0166951	3.73e-09	0.0224289
WDR78	BCLAF1	0.033702	5.02e-08	BCLAF1	0.640557	0.00327179	0.104391	3.87e-09	0.0232878
PRKDC	FGR	0.336102	5.73e-10	FGR	0.18604	0.287369	0.235866	3.88e-09	0.0233341
DBN1	HSD17B10	0.0859468	1.47e-07	HSD17B10	0.659486	0.00115503	0.219373	4e-09	0.0240935
HIVEP2	HNF4A	0.00017683	0.00351401	HNF4A	0.900681	4.97e-08	0.00155201	4.1e-09	0.0246846
OR6C1	USP7	0.00613418	9.24e-08	USP7	0.844057	0.00190027	0.0324294	4.12e-09	0.0247914
CSMD3	OGDH	0.572841	3.47e-09	OGDH	0.245759	0.0506013	0.416789	4.12e-09	0.0248011
RAD51AP2	BIRC5	0.00052803	3.03e-10	BIRC5	0.457375	0.580602	0.00225294	4.12e-09	0.0248165
MSH4	ADSL	3.36e-11	1.98e-08	ADSL	0.104702	0.00909817	9.62e-11	4.22e-09	0.0254293
ETV1	DDX27	0.665969	4.09e-10	DDX27	0.948678	0.442812	0.921907	4.24e-09	0.0255248
ATAD2B	BCLAF1	0.211203	1.03e-09	BCLAF1	0.430562	0.182469	0.308965	4.41e-09	0.0265226
RBM19	WRN	2.95e-06	0.00255912	WRN	0.642951	8.01e-08	2.69e-05	4.78e-09	0.0287745
GPR115	AHCTF1	6.86e-07	1.03e-09	AHCTF1	0.378513	0.203722	4.2e-06	4.89e-09	0.0294649
TP53	IDH1	0.0655464	2.4e-09	IDH1	0.217376	0.0882729	0.0748192	4.94e-09	0.0297175
UGT1A7	PRPF4	0.611445	3.33e-09	PRPF4	0.355524	0.0644376	0.549131	4.99e-09	0.0300687
ERBB4	CNST	0.249496	2.3e-10	CNST	0.426353	0.950527	0.344735	5.07e-09	0.0305435
BRCA1	GSK3B	4.38e-05	0.00094513	GSK3B	0.102674	2.36e-07	5.99e-05	5.18e-09	0.0311939
DENND4A	PIK3CA	0.0163138	0.0159243	PIK3CA	0.775668	1.53e-08	0.0679496	5.64e-09	0.0339588
ENPP1	WRN	2.01e-06	0.00350068	WRN	0.643139	7.01e-08	1.88e-05	5.68e-09	0.0341813
MORC2	WRN	5.54e-06	0.00105928	WRN	0.407586	2.32e-07	3.16e-05	5.68e-09	0.0342212
DOCK10	RPL22L1	0.0603352	1.13e-08	RPL22L1	0.330061	0.0219041	0.0979051	5.71e-09	0.0343744
MYEOV	OGDH	0.00464846	2.43e-08	OGDH	0.409957	0.0101863	0.0138407	5.73e-09	0.0345218
ZNF711	MDM2	0.186871	1.72e-08	MDM2	0.646926	0.014501	0.376319	5.77e-09	0.0347276
ASXL1	RPL22L1	0.405483	1.63e-07	RPL22L1	0.929901	0.00153451	0.744825	5.78e-09	0.0348107
MYEOV	PRPF4	0.453339	4.67e-10	PRPF4	0.690612	0.547683	0.67666	5.91e-09	0.0355692
APC	IDH1	0.579807	7.19e-10	IDH1	0.967565	0.356432	0.885278	5.91e-09	0.0356061
CDC7	DDX27	0.88925	3.6e-08	DDX27	0.577944	0.00718693	0.856041	5.98e-09	0.0359836
POLQ	ADSL	4.12e-09	8.27e-09	ADSL	0.105098	0.0314017	9.78e-09	5.99e-09	0.0360631
SNRNP200	KEAP1	0.656828	9.57e-08	KEAP1	0.689144	0.00271957	0.811436	6.01e-09	0.0361579
TMTC4	COPS8	0.096079	4.2e-10	COPS8	0.797257	0.62339	0.273397	6.04e-09	0.0363569
EYS	SCD	0.209015	3.97e-08	SCD	0.00309538	0.00677449	0.00539788	6.2e-09	0.0373366
NF1	RFC4	0.4625	2.26e-09	RFC4	0.583873	0.121412	0.623574	6.31e-09	0.0379894
HIVEP2	MYLIP	0.0541012	0.103613	MYLIP	0.825664	2.68e-09	0.183523	6.38e-09	0.0383982
DBN1	TSC2	0.591887	0.00171583	TSC2	0.892336	1.65e-07	0.865315	6.51e-09	0.0392111
SMARCA4	VRK3	0.010432	3.12e-10	VRK3	0.383644	0.916661	0.0260978	6.57e-09	0.0395361
FKBP9	BCLAF1	0.00607946	1.35e-08	BCLAF1	0.574079	0.0213715	0.0232364	6.62e-09	0.0398482
CSMD3	BIRC5	0.0269607	5.43e-10	BIRC5	0.377618	0.533107	0.0568829	6.65e-09	0.04005
NF1	TTK	0.00759161	3.42e-10	TTK	0.548551	0.859811	0.0269902	6.74e-09	0.0405844
PAK7	OGDH	0.0170467	3.54e-09	OGDH	0.544963	0.0852507	0.0527554	6.91e-09	0.0416023
NOX5	TTC7A	0.0198236	0.0211862	TTC7A	0.171158	1.42e-08	0.0226856	6.92e-09	0.0416616
RARS2	DDX27	0.479086	4.52e-09	DDX27	0.6362	0.0678044	0.666926	7.02e-09	0.0422912
ACVR2A	CCNI	0.600326	3.94e-08	CCNI	0.196376	0.00816967	0.369938	7.35e-09	0.0442435
MSH4	COPS8	0.0581555	8.93e-10	COPS8	0.570197	0.365637	0.146117	7.45e-09	0.0448849
ACVR1B	WRN	2.23e-06	0.00575587	WRN	0.407732	5.8e-08	1.36e-05	7.62e-09	0.0458715
GPATCH8	KEAP1	0.631075	0.00144185	KEAP1	0.446589	2.34e-07	0.638755	7.71e-09	0.0464261
MSH6	ADSL	3e-10	1.08e-07	ADSL	0.170597	0.00315733	1.27e-09	7.78e-09	0.0468373
MSH6	OGDH	0.123076	8.75e-09	OGDH	0.375814	0.0402797	0.18842	8.02e-09	0.0483083
AXIN2	ADSL	1.04e-10	6.3e-08	ADSL	0.146219	0.00561419	3.94e-10	8.05e-09	0.0484685
CLEC4F	AHCTF1	8.21e-08	5.65e-09	AHCTF1	0.454414	0.0635845	6.76e-07	8.17e-09	0.0492182
BCL9L	PAF1	0.0236702	4.69e-08	PAF1	0.555298	0.00799753	0.0700812	8.51e-09	0.0512321
SMAD3	TTK	1.54e-05	9.12e-10	TTK	0.914704	0.417852	0.00017171	8.64e-09	0.0520404
JMJD1C	MED23	0.385911	0.0458756	MED23	0.00473816	8.55e-09	0.0133559	8.89e-09	0.0535332
ASXL1	WRN	0.0123997	1.1e-08	WRN	0.618719	0.036392	0.0450357	9.06e-09	0.0545764
SMG1	ADSL	9.31e-10	2.03e-08	ADSL	0.107123	0.0197693	2.4e-09	9.1e-09	0.0547728
FGFR1	TOP2A	0.0001272	1.59e-09	TOP2A	0.995393	0.261636	0.0012629	9.39e-09	0.0565573
RAD51AP2	RFC4	0.127984	1.28e-08	RFC4	0.488802	0.0328939	0.23595	9.53e-09	0.0573524
SCN2A	ADSL	1.26e-09	2.04e-08	ADSL	0.137124	0.020998	4.05e-09	9.66e-09	0.0581488
BACE2	UBE2D3	0.1037	1.86e-09	UBE2D3	0.0687266	0.234937	0.0423617	9.85e-09	0.0593002
MSH4	MYLIP	0.0806428	0.043865	MYLIP	0.353121	1e-08	0.129816	9.9e-09	0.0596027
ARHGAP5	AHCTF1	6.25e-07	5.28e-09	AHCTF1	0.431007	0.0835257	4.35e-06	9.95e-09	0.0598888
MAP3K4	POLG2	0.0034428	0.0912963	POLG2	0.299761	4.88e-09	0.00812842	1e-08	0.0604346
PCDH12	TOP2A	0.00040934	1.01e-09	TOP2A	0.820365	0.444442	0.00302194	1.01e-08	0.0609008
DMRTB1	BCLAF1	0.00283144	1.42e-07	BCLAF1	0.640557	0.00327179	0.0132625	1.04e-08	0.0628533
FIGNL1	ADSL	3.74e-10	6.88e-08	ADSL	0.215896	0.00691369	1.96e-09	1.07e-08	0.0643739
SEC31A	POLG2	0.0216075	0.00597617	POLG2	0.535048	8.04e-08	0.0631246	1.08e-08	0.0649598
ATP6V1B1	TTC37	0.0389319	1e-08	TTC37	0.620793	0.0483503	0.114141	1.09e-08	0.0655088
APC	AHCTF1	0.0098699	7.89e-09	AHCTF1	0.488976	0.0614563	0.0305674	1.09e-08	0.0655362
BCORL1	RPL22L1	0.154112	2.07e-08	RPL22L1	0.444514	0.0247172	0.252156	1.15e-08	0.0689574
BCL9L	TOP2A	0.00195551	1.74e-09	TOP2A	0.99184	0.310234	0.0140526	1.21e-08	0.0725771
F2RL1	OGDH	0.00466827	2.1e-08	OGDH	0.577856	0.0259215	0.0186549	1.21e-08	0.0731421
USP34	ADSL	1.53e-09	2.25e-08	ADSL	0.116348	0.0242868	4.16e-09	1.22e-08	0.0733952
VPS13B	TSC2	0.954576	0.00389059	TSC2	0.240828	1.41e-07	0.567861	1.22e-08	0.0735911
HYDIN	RPL22L1	0.270014	1.44e-08	RPL22L1	0.345262	0.0383672	0.314425	1.24e-08	0.0743888
TRPM7	WRN	1.64e-06	0.00790162	WRN	0.643139	7.01e-08	1.56e-05	1.24e-08	0.0744371
CIC	WRN	0.00095726	9.61e-08	WRN	0.67101	0.00578171	0.00536373	1.24e-08	0.0746506
LUM	COPS8	0.00940898	1.35e-09	COPS8	0.649517	0.416608	0.0372643	1.26e-08	0.0757148
ZNF721	TTC1	0.0292245	1.06e-09	TTC1	0.355862	0.535034	0.0578853	1.27e-08	0.0763162
RASA2	PAF1	0.00075928	7.92e-09	PAF1	0.195242	0.0722447	0.00145526	1.27e-08	0.076729
UBQLN2	AHCTF1	1.52e-06	4.03e-09	AHCTF1	0.424746	0.146727	9.85e-06	1.32e-08	0.0791946
KIF21A	BIRC5	0.00011307	1.6e-09	BIRC5	0.365805	0.375546	0.00045885	1.33e-08	0.0802852
E2F7	OGDH	0.0156162	1.68e-08	OGDH	0.59915	0.036063	0.0530669	1.35e-08	0.0812255
NOX5	SMAD7	0.052299	0.257914	SMAD7	0.301414	2.4e-09	0.0811835	1.38e-08	0.0828555
OR5K2	WRN	2.21e-06	0.00270261	WRN	0.407586	2.32e-07	1.35e-05	1.39e-08	0.0837743
MSH4	TSC2	0.536204	0.00331295	TSC2	0.89361	1.98e-07	0.831686	1.45e-08	0.0872639
INSRR	BIRC5	0.00146961	9.29e-10	BIRC5	0.562633	0.709135	0.00669576	1.46e-08	0.0878342
DNAH8	APC	0.294591	1.51e-07	APC	0.0687911	0.00437924	0.0992762	1.46e-08	0.0880573
KIF21B	KEAP1	0.469195	1.91e-08	KEAP1	0.88281	0.0345874	0.779287	1.46e-08	0.0880727
MSH4	HNF4A	3.12e-05	0.0264658	HNF4A	0.582507	2.6e-08	0.00021659	1.52e-08	0.0914684
PIK3CA	USP7	0.807742	9.76e-08	USP7	0.194185	0.00708114	0.447411	1.53e-08	0.0919205
PLCB2	DDX27	0.667684	1.59e-09	DDX27	0.948678	0.442812	0.922652	1.56e-08	0.0936303
SEC31A	TSC2	0.425794	0.0159146	TSC2	0.610831	4.45e-08	0.610358	1.56e-08	0.0941339
LATS1	RFC4	0.0958534	2.77e-09	RFC4	0.914609	0.270927	0.30107	1.65e-08	0.099306
INSRR	TOP2A	0.00021244	2.09e-09	TOP2A	0.890426	0.369606	0.00181085	1.7e-08	0.102262
BCORL1	RPA3	0.0627068	1.33e-09	RPA3	0.819689	0.586882	0.203961	1.71e-08	0.103246
MAP3K4	BIRC5	0.0037541	9.73e-10	BIRC5	0.74422	0.824349	0.0192228	1.76e-08	0.105964
LRP6	MDM2	0.183076	0.0167276	MDM2	0.167143	4.86e-08	0.137295	1.78e-08	0.107397
APOB	ADSL	1.35e-11	6.73e-08	ADSL	0.242064	0.0121792	8.96e-11	1.8e-08	0.108136
APC	CD46	0.660743	1.99e-08	CD46	0.675627	0.0417912	0.806452	1.82e-08	0.109696
VPS13B	OGDH	0.168247	1.59e-07	OGDH	0.10854	0.00547999	0.0913616	1.9e-08	0.114613
NBEA	ADSL	6.98e-10	3.66e-08	ADSL	0.105605	0.0248832	1.79e-09	1.99e-08	0.119773
LATS1	TTC1	0.0801506	1.32e-09	TTC1	0.471315	0.706202	0.161534	2.03e-08	0.122182
PRKD1	TOP2A	9.26e-05	9.96e-09	TOP2A	0.751889	0.0934417	0.00073601	2.03e-08	0.122182
ACVR1B	OGDH	0.00960777	2.24e-09	OGDH	0.969501	0.417074	0.0528719	2.03e-08	0.122474
ZKSCAN2	COPS8	0.0337451	1.33e-09	COPS8	0.829979	0.703477	0.128143	2.04e-08	0.122696
SCN2A	MYLIP	0.162275	0.0233545	MYLIP	0.508958	4.13e-08	0.288562	2.1e-08	0.126353
HGS	RPA3	0.00058924	1.09e-07	RPA3	0.428821	0.00900636	0.0023457	2.13e-08	0.128287
ZKSCAN2	AHCTF1	6.49e-07	2.89e-09	AHCTF1	0.268132	0.346041	2.88e-06	2.18e-08	0.130969
ZFC3H1	BCLAF1	0.0624174	3.78e-09	BCLAF1	0.349595	0.269165	0.105283	2.21e-08	0.133052
HMCN1	SDCBP	0.00010909	5.24e-08	SDCBP	0.848511	0.0195839	0.0009523	2.23e-08	0.134023
IFIT2	AHCTF1	2.48e-07	1.5e-09	AHCTF1	0.131755	0.726753	5.97e-07	2.36e-08	0.142054
FBXO34	AHCTF1	2.44e-07	2.84e-09	AHCTF1	0.25238	0.389344	1.08e-06	2.39e-08	0.143767
CREBBP	KEAP1	0.0806096	1.36e-08	KEAP1	0.943279	0.0822293	0.27195	2.41e-08	0.145396
CTBP2	BCLAF1	0.0226173	3.98e-09	BCLAF1	0.340571	0.284067	0.045186	2.44e-08	0.147005
FLG2	BIRC5	0.00010814	3.01e-09	BIRC5	0.365805	0.375546	0.0004406	2.44e-08	0.147156
AGBL2	AHCTF1	2.35e-07	7.68e-09	AHCTF1	0.373705	0.147841	1.52e-06	2.45e-08	0.147654
NSUN6	ZRSR2	0.0723748	3.83e-09	ZRSR2	0.937818	0.297048	0.250463	2.46e-08	0.147933
VPS13B	ADSL	6.19e-10	9.7e-08	ADSL	0.149939	0.0121901	2.24e-09	2.55e-08	0.153436
TSHR	AHCTF1	6.38e-07	3.85e-09	AHCTF1	0.290456	0.309665	3.06e-06	2.57e-08	0.15483
DNAH6	PSPC1	0.554339	0.0251404	PSPC1	0.80243	4.75e-08	0.805161	2.57e-08	0.154969
ACVR2A	RPA3	0.318185	2.14e-09	RPA3	0.815471	0.572272	0.609526	2.63e-08	0.158482
HIST1H1C	WRN	7.24e-07	0.0213008	WRN	0.407732	5.8e-08	4.73e-06	2.66e-08	0.160023
PCDH12	HSD17B10	0.383435	8.4e-08	HSD17B10	0.596038	0.0148169	0.565878	2.68e-08	0.1611
PHF14	RFC4	0.084767	2.16e-08	RFC4	0.635358	0.0579042	0.211197	2.68e-08	0.161649
MAP3K4	RFC4	0.447121	3.34e-09	RFC4	0.966969	0.375369	0.794886	2.7e-08	0.162334
SMAD2	DHX29	0.0098905	0.00970032	DHX29	0.141039	1.3e-07	0.0105666	2.7e-08	0.162717
FAM134A	KEAP1	0.265835	0.0053695	KEAP1	0.699813	2.37e-07	0.498912	2.73e-08	0.164368
COL3A1	NEDD8,NEDD8-MDP1	0.152293	3.11e-08	NEDD8	0.275768	0.041124	0.175136	2.75e-08	0.165598
TGIF1	COPS8	0.0330726	2.85e-09	COPS8	0.659861	0.456384	0.105293	2.79e-08	0.167822
IQGAP2	MED7	0.0751122	2.56e-09	MED7	0.730036	0.511877	0.214043	2.81e-08	0.16922
G3BP2	RNPC3	0.645991	8.61e-09	RNPC3	0.128242	0.152365	0.289189	2.81e-08	0.169345
TRRAP	ADSL	8.66e-10	5.74e-08	ADSL	0.110431	0.0229096	2.3e-09	2.82e-08	0.169961
IDH1	COPS8	0.0878924	2.83e-09	COPS8	0.672346	0.473066	0.226249	2.87e-08	0.172856
MAP3K4	MTHFD1	0.236463	4.41e-08	MTHFD1	0.718062	0.0307959	0.470869	2.91e-08	0.175037
TP53	PPAT	0.0147549	1.17e-07	PPAT	0.942576	0.0117212	0.0733671	2.93e-08	0.176137
KIF16B	OGDH	0.0640517	7e-09	OGDH	0.75938	0.201505	0.195692	3.02e-08	0.181609
TGFBR2	COPS8	0.0568972	1.64e-09	COPS8	0.983669	0.868357	0.217322	3.04e-08	0.183217
WNK1	ADSL	4.02e-10	5.9e-08	ADSL	0.105992	0.0247172	1.06e-09	3.11e-08	0.187468
F8	DLST	0.901196	3.17e-08	DLST	0.105176	0.0462535	0.318109	3.13e-08	0.18816
CPS1	BCLAF1	0.0941514	4.1e-09	BCLAF1	0.298664	0.360842	0.128543	3.16e-08	0.190159
GPR115	BCLAF1	0.0214034	1.85e-08	BCLAF1	0.614614	0.0804206	0.0701279	3.17e-08	0.190759
IQCD	WRN	8.2e-06	8.97e-08	WRN	0.333968	0.0167889	3.78e-05	3.21e-08	0.193235
DNAH8	VRK3	0.0218503	2.21e-09	VRK3	0.691056	0.685096	0.0784144	3.23e-08	0.194218
EYS	SPEG	0.00160937	3.11e-08	SPEG	0.228175	0.0495215	0.00327174	3.28e-08	0.197442
ATP11B	COPS8	0.0508431	1.94e-08	COPS8	0.293253	0.0819037	0.0776169	3.38e-08	0.203415
BRSK1	UBE2D3	0.182512	9.52e-09	UBE2D3	0.0848917	0.16704	0.0800612	3.38e-08	0.203452
ZHX1	WRN	1.64e-06	0.00792688	WRN	0.641355	2.06e-07	1.55e-05	3.46e-08	0.20859
PTK2	OGDH	0.00790233	1.52e-07	OGDH	0.414081	0.0109304	0.0219967	3.52e-08	0.212103
TGFBR2	OGDH	0.0152181	2.51e-08	OGDH	0.651371	0.0670309	0.0556491	3.56e-08	0.214435
POLA1	CIT	4.39e-05	1.33e-07	CIT	0.933211	0.0128677	0.000455	3.62e-08	0.217734
COL3A1	VRK3	0.00315521	1.93e-09	VRK3	0.534148	0.893038	0.0124476	3.64e-08	0.219353
DOCK5	RAB6A	0.0221455	0.0326326	RAB6A	0.476112	5.28e-08	0.0585413	3.65e-08	0.219649
HIVEP2	SDCBP	2.19e-05	3.16e-08	SDCBP	0.434838	0.0548619	0.00011971	3.67e-08	0.221235
ASXL1	BCLAF1	0.620742	5.73e-08	BCLAF1	0.947273	0.0312424	0.900251	3.79e-08	0.228037
FBN2	DHX29	0.0205422	0.00787268	DHX29	0.40913	2.29e-07	0.0485692	3.82e-08	0.22975
SBNO1	WDR70	0.0311622	1.84e-09	WDR70	0.922061	0.987886	0.130728	3.84e-08	0.231475
NOD2	OGDH	0.0139431	8.27e-08	OGDH	0.570138	0.0226216	0.0463824	3.95e-08	0.237552
ABCB4	RFC4	0.329904	6.95e-09	RFC4	0.883213	0.26964	0.650684	3.95e-08	0.238052
AP1G2	WRN	2.17e-05	1.45e-08	WRN	0.242115	0.130414	6.9e-05	3.98e-08	0.239422
HTR2A	AHCTF1	2.38e-07	5.76e-09	AHCTF1	0.281334	0.327593	1.17e-06	3.98e-08	0.239531
ATAD5	WRN	0.00065975	9.08e-08	WRN	0.45991	0.0208545	0.00276129	3.99e-08	0.240296
APC	PPAT	0.0639773	6.3e-08	PPAT	0.941797	0.0304552	0.229518	4.04e-08	0.24342
VAV3	RNPC3	0.466846	7.75e-08	RNPC3	0.0620117	0.0250008	0.131496	4.08e-08	0.245742
SMAD4	BIRC5	7.86e-06	2.02e-09	BIRC5	0.902466	0.964646	9.12e-05	4.11e-08	0.247606
C14orf28	OGDH	0.00100867	1.22e-07	OGDH	0.439175	0.0161306	0.00386369	4.13e-08	0.248655
KIAA0319L	RNPC3	0.477717	1.29e-08	RNPC3	0.128242	0.152365	0.232346	4.14e-08	0.249239
IFT57	ZRSR2	0.0723169	6.99e-09	ZRSR2	0.949703	0.282017	0.252624	4.15e-08	0.249895
ARNT2	RNPC3	0.334258	1.13e-08	RNPC3	0.162677	0.174504	0.21271	4.15e-08	0.250006
MAP2	WRN	0.00100751	7.95e-08	WRN	0.601465	0.025092	0.00509548	4.2e-08	0.252684
RNF145	AHCTF1	7.65e-08	1.18e-07	AHCTF1	0.536709	0.0169767	7.4e-07	4.2e-08	0.252831
PTPDC1	WRN	5.84e-07	0.0346211	WRN	0.407732	5.8e-08	3.87e-06	4.22e-08	0.25422
HYDIN	WRN	0.00231814	4.96e-08	WRN	0.471298	0.0408272	0.00854279	4.25e-08	0.256134
APC	SPEG	0.0155533	9.52e-08	SPEG	0.726555	0.0213375	0.0619588	4.27e-08	0.256962
G2E3	BCLAF1	0.0205539	4.61e-08	BCLAF1	0.597697	0.0455984	0.0663315	4.41e-08	0.265594
AHCTF1	RFC4	0.195489	4.09e-09	RFC4	0.868461	0.514379	0.470833	4.41e-08	0.265753
FKBP9	RNPC3	0.334119	1.23e-08	RNPC3	0.162677	0.174504	0.212644	4.49e-08	0.270363
HYDIN	RPA3	0.0751057	2.68e-08	RPA3	0.451707	0.0812959	0.148716	4.56e-08	0.274558
ARID1A	CCNK	0.410951	1.39e-08	CCNK	0.375717	0.156719	0.442854	4.58e-08	0.275479
ASPM	CDC37	0.139464	7.9e-09	CDC37	0.585045	0.277607	0.286065	4.59e-08	0.2764
XYLT2	GRID2	0.116791	6.33e-09	GRID2	0.291339	0.354518	0.149054	4.7e-08	0.282717
ATAD2B	RFC4	0.182366	1.56e-07	RFC4	0.407951	0.0147844	0.267705	4.82e-08	0.290179
PLCH2	CDX1	0.0836935	1.62e-07	CDX1	0.408874	0.0144285	0.149711	4.88e-08	0.293612
OR4N4	RFC4	0.0101548	5.54e-08	RFC4	0.689173	0.0421548	0.0417251	4.88e-08	0.293612
NUDCD1	SATB2	0.0662426	0.0405648	SATB2	0.483007	5.8e-08	0.14213	4.91e-08	0.29562
TRIM24	BCLAF1	0.0513701	5.91e-08	BCLAF1	0.609956	0.0409568	0.139844	5.05e-08	0.30382
IDH1	ZRSR2	0.522391	2.35e-08	ZRSR2	0.810118	0.104198	0.787113	5.1e-08	0.307209
USP34	TTK	0.00595813	2.89e-08	TTK	0.293002	0.0852314	0.0128322	5.13e-08	0.30899
GNAS	TOP2A	0.00208867	4.17e-09	TOP2A	0.604899	0.599558	0.00969548	5.21e-08	0.313429
TOP2A	BIRC5	4.79e-05	5.24e-09	BIRC5	0.408836	0.492848	0.00023191	5.37e-08	0.323206
BMPR2	CCNI	0.385514	7.47e-08	CCNI	0.598208	0.0352396	0.568932	5.46e-08	0.328978
ATP11B	ACACA	0.0159366	0.0523192	ACACA	0.212567	5.07e-08	0.022655	5.5e-08	0.331191
AHCTF1	COPS8	0.156528	2.33e-08	COPS8	0.28899	0.113855	0.185278	5.5e-08	0.331251
HYDIN	TOP2A	0.00065845	5.64e-09	TOP2A	0.789729	0.470428	0.00445203	5.51e-08	0.331519
NEFH	RPA3	0.00133164	1.72e-08	RPA3	0.793043	0.156008	0.00829337	5.55e-08	0.33412
ABCB4	BIRC5	0.0017915	4.54e-09	BIRC5	0.463849	0.589363	0.00672509	5.55e-08	0.334145
TFE3	WDR70	0.00508824	4.78e-09	WDR70	0.63069	0.567196	0.021635	5.62e-08	0.338623
NF1	COPS8	0.42478	3.02e-09	COPS8	0.743683	0.897324	0.679923	5.63e-08	0.338674
BRAF	SPEG	0.00144817	3.86e-08	SPEG	0.171403	0.0704068	0.00230875	5.63e-08	0.339108
TFE3	TTK	3.91e-05	3.46e-09	TTK	0.766572	0.802676	0.00034209	5.74e-08	0.345861
OR4D10	COPS8	0.0093408	4.08e-09	COPS8	0.845732	0.689755	0.0461422	5.82e-08	0.350626
TMTC4	RPA3	0.00940604	5e-09	RPA3	0.876539	0.568113	0.0478046	5.88e-08	0.353772
GRINA	P2RY11,PPAN-P2RY11	0.157486	1.55e-08	P2RY11	0.811641	0.188651	0.390768	6.02e-08	0.362613
MLLT6	MAPK15	0.00027244	8.28e-09	MAPK15	0.26537	0.357682	0.00076163	6.11e-08	0.367968
MAP7D1	WRN	0.00015863	8.61e-08	WRN	0.406881	0.0346886	0.00068728	6.16e-08	0.370811
AXIN2	CCNK	0.258435	3.66e-09	CCNK	0.0457912	0.839013	0.064339	6.32e-08	0.380649
LRP6	FOSL1	0.134153	0.0377949	FOSL1	0.442812	8.21e-08	0.227127	6.39e-08	0.384677
APC	HRH3	0.262567	2.11e-08	HRH3	0.395214	0.150655	0.33887	6.53e-08	0.393098
PCDH12	CEBPZ	0.595794	7.23e-09	CEBPZ	0.227697	0.449736	0.406656	6.68e-08	0.402209
HTR2A	COPS8	0.0181171	4.75e-09	COPS8	0.845732	0.689755	0.0793453	6.73e-08	0.405199
UGT1A7	XRCC5	0.818404	3.9e-09	XRCC5	0.116884	0.841413	0.320167	6.74e-08	0.405782
ZNF721	BIRC5	4.62e-05	9.91e-09	BIRC5	0.295248	0.331511	0.00016646	6.75e-08	0.406345
INSRR	MTHFD1	0.135558	5.69e-08	MTHFD1	0.983503	0.0590077	0.401963	6.89e-08	0.414847
NTAN1	COPS8	0.0540731	5.62e-09	COPS8	0.767064	0.61465	0.173484	7.08e-08	0.426324
GPR115	EIF3H	0.0169165	2.53e-08	EIF3H	0.309452	0.139147	0.0327305	7.21e-08	0.433891
RNF20	VRK3	0.00101404	3.66e-09	VRK3	0.310109	0.974257	0.0028505	7.29e-08	0.4388
ARHGAP5	BIRC5	4.51e-05	1.48e-08	BIRC5	0.301379	0.2421	0.00016578	7.34e-08	0.442024
AXIN2	WRN	0.00028353	6.65e-08	WRN	0.392799	0.0541447	0.00112513	7.36e-08	0.44305
NF1	ZRSR2	0.738261	1.26e-08	ZRSR2	0.949342	0.286078	0.94998	7.38e-08	0.44422
TP53	SDCBP	0.00194176	2.71e-08	SDCBP	0.318272	0.133929	0.00518448	7.42e-08	0.447034
EP300	OGDH	0.231163	2.64e-08	OGDH	0.489636	0.138867	0.359787	7.5e-08	0.451313
B4GALNT4	CCNI	0.117856	9.28e-08	CCNI	0.621405	0.0401187	0.26468	7.6e-08	0.457562
PHF1	BIRC5	4.73e-05	6.73e-09	BIRC5	0.461433	0.58479	0.00025584	8.01e-08	0.48207
NF1	AHCTF1	3.37e-05	2.3e-08	AHCTF1	0.426414	0.172629	0.00017478	8.07e-08	0.485618
EYS	CSNK1A1	0.00735409	7.14e-09	CSNK1A1	0.544881	0.558652	0.026125	8.11e-08	0.488535
CEP290	WRN	0.00163285	1.5e-07	WRN	0.585149	0.0274219	0.00759908	8.36e-08	0.503593
FYN	TSC2	0.353426	0.0172608	TSC2	0.82049	2.48e-07	0.648962	8.66e-08	0.521555
PTPN3	AHCTF1	5.35e-07	3.99e-08	AHCTF1	0.442997	0.107279	3.85e-06	8.68e-08	0.522482
EIF2AK4	RAB6A	0.0106425	0.0840583	RAB6A	0.476196	5.17e-08	0.031851	8.81e-08	0.530158
EPHB1	MED23	0.179937	0.165491	MED23	0.00437593	2.67e-08	0.00641471	8.94e-08	0.538129
BRAF	GRB7	0.138788	4.84e-09	GRB7	0.193875	0.913485	0.124187	8.95e-08	0.538938
FLG2	OGDH	0.0141586	6.81e-08	OGDH	0.651371	0.0670309	0.0524402	9.22e-08	0.555112
VAV3	CEBPZ	0.315573	6.14e-08	CEBPZ	0.533544	0.077591	0.46834	9.6e-08	0.577939
EIF4G2	RFC4	0.0186726	9.65e-08	RFC4	0.702686	0.0494688	0.0699813	9.63e-08	0.579649
AHCTF1	AHCTF1	9.73e-06	1.3e-08	AHCTF1	0.251503	0.36934	3.41e-05	9.71e-08	0.584523
PHF1	RFC4	0.0330373	4.55e-08	RFC4	0.786501	0.10634	0.120832	9.75e-08	0.586964
KDM5B	MDM2	0.318532	0.0529333	MDM2	0.16853	9.14e-08	0.210685	9.75e-08	0.587027
BRAF	EIF2AK4	0.254707	0.0191157	EIF2AK4	0.73175	2.54e-07	0.499496	9.77e-08	0.588124
PSD	WDR70	0.0458344	5.23e-09	WDR70	0.984332	0.926971	0.18491	9.77e-08	0.588132
MAP2	MAPK15	0.00581533	2.63e-08	MAPK15	0.407041	0.193103	0.0166787	1.02e-07	0.614798
AGFG1	USP7	0.0121579	1.55e-07	USP7	0.960779	0.0329762	0.0636592	1.03e-07	0.617965
SNRNP200	FOSL1	0.0949395	0.0729843	FOSL1	0.442171	7.08e-08	0.175078	1.04e-07	0.624678
UGT1A7	TOP2A	6.33e-06	6.07e-09	TOP2A	0.487597	0.896159	4.22e-05	1.09e-07	0.655913
ANKRD30A	KEAP1	0.79321	5.86e-08	KEAP1	0.807175	0.0953119	0.925739	1.12e-07	0.673194
DOCK1	VRK3	0.00093071	7.28e-09	VRK3	0.664234	0.775055	0.00518595	1.13e-07	0.679143
BCL9L	RFC4	0.702731	1.17e-08	RFC4	0.895039	0.486339	0.920606	1.14e-07	0.687111
PRDM1	WRN	9.09e-05	5.8e-08	WRN	0.268673	0.0986351	0.00028384	1.14e-07	0.687744
PIK3CA	FGR	0.198982	1.2e-08	FGR	0.0856657	0.479337	0.0864542	1.15e-07	0.690538
CSMD3	BCLAF1	0.704881	2.23e-08	BCLAF1	0.376304	0.257591	0.617258	1.15e-07	0.691735
CTCF	VRK3	0.00158267	7.08e-09	VRK3	0.571843	0.820843	0.00724711	1.16e-07	0.698716
TFE3	TTC1	0.0149536	2.11e-08	TTC1	0.241318	0.285418	0.0239047	1.2e-07	0.722404
BMPR2	DHX29	0.00388115	0.0503885	DHX29	0.613996	1.2e-07	0.016775	1.2e-07	0.723212
ACTL6B	AHCTF1	2.18e-07	3.81e-08	AHCTF1	0.389045	0.15945	1.47e-06	1.21e-07	0.729409
CTBP2	COPS8	0.0315015	1.29e-08	COPS8	0.672346	0.473066	0.102822	1.22e-07	0.732183
CENPF	PRKRA	0.145084	0.107783	PRKRA	0.389408	5.67e-08	0.218845	1.22e-07	0.733116
BCL9L	BIRC5	0.00728196	6.74e-09	BIRC5	0.992423	0.918528	0.0428545	1.23e-07	0.741243
PTCH2	SLC2A1	0.0661173	0.0934573	SLC2A1	0.526884	6.69e-08	0.151785	1.24e-07	0.74898
VPS13C	SLC2A1	0.123762	0.334231	SLC2A1	0.967137	1.92e-08	0.373783	1.28e-07	0.767808
SBNO1	TTK	0.0003463	1.1e-08	TTK	0.978227	0.587733	0.00304552	1.28e-07	0.771043
PRKD1	BCLAF1	0.104926	6.04e-08	BCLAF1	0.524054	0.107651	0.214485	1.29e-07	0.776565
EP300	TTK	0.00788955	1.05e-08	TTK	0.862887	0.629171	0.0407766	1.31e-07	0.788686
SVIL	BCLAF1	0.321059	3.42e-08	BCLAF1	0.43208	0.194962	0.41274	1.32e-07	0.795301
ATP6V1B1	MAPK15	0.00012187	1.02e-08	MAPK15	0.167141	0.672132	0.00024038	1.36e-07	0.817787
GNAS	AHCTF1	0.00014296	1.75e-08	AHCTF1	0.210546	0.392781	0.00034347	1.36e-07	0.819747
LATS1	COPS3	0.209245	3.59e-08	COPS3	0.0578967	0.193192	0.0655806	1.37e-07	0.82607
USH2A	DET1	0.0894594	0.761717	DET1	0.259038	9.32e-09	0.110415	1.4e-07	0.84458
RARS2	BIRC5	1.92e-05	2.36e-08	BIRC5	0.306837	0.308969	7.67e-05	1.44e-07	0.867166
TFE3	AHCTF1	2.3e-07	1.37e-08	AHCTF1	0.194499	0.535599	8e-07	1.44e-07	0.86962
INSRR	RNPC3	0.549296	1.58e-08	RNPC3	0.23785	0.464061	0.396553	1.45e-07	0.872254
CCDC18	SMAD7	0.117786	0.0602896	SMAD7	0.531302	1.23e-07	0.236008	1.46e-07	0.877392
N4BP2	GRWD1	0.912469	5.53e-08	GRWD1	0.110828	0.134558	0.332847	1.47e-07	0.882567
PNPLA5	USP7	0.00614099	7.26e-08	USP7	0.917564	0.105243	0.034816	1.51e-07	0.906215
ELFN2	WDR70	0.00963571	7.96e-09	WDR70	0.988907	0.964438	0.0538706	1.51e-07	0.910304
POLQ	AHCTF1	4.81e-05	1.64e-07	AHCTF1	0.86806	0.0470449	0.00046315	1.51e-07	0.911874
SYNCRIP	TTC7A	0.0172237	0.0489206	TTC7A	0.440477	1.65e-07	0.0446197	1.59e-07	0.954516
DLL3	UBE2Z	0.988599	0.709937	UBE2Z	0.0933344	1.14e-08	0.312154	1.59e-07	0.955007
UBC	NEDD8,NEDD8-MDP1	0.0116693	2.48e-08	NEDD8	0.112193	0.329369	0.0100002	1.61e-07	0.966718
TSHR	COPS8	0.0316674	1.12e-08	COPS8	0.886829	0.734783	0.128414	1.61e-07	0.968661
PIK3CA	BIRC5	0.0121882	8.97e-09	BIRC5	0.873096	0.922306	0.0589855	1.62e-07	0.976322

## Sheet: Liver
Driver gene	SL partner gene	DRIVE WT pval	DRIVE mut pval	alias partner gene	CRISPR WT pval	CRISPR mut pval	comb WT pval	comb mut pval	comb sc pval
ARID1A	FERMT2	0.792599	1.92e-07	FERMT2	0.124436	9.59e-06	0.32709	5.15e-11	2.31e-06
ARID1A	ITGAV	0.124347	0.00136296	ITGAV	0.0914284	6.8e-08	0.0622658	2.23e-09	0.0001
ARID1A	ACTB	0.907761	0.00666781	ACTB	0.0153669	1.72e-07	0.0735461	2.48e-08	0.00111073
ARID1A	TEAD1	0.139578	3.65e-07	TEAD1	0.0966372	0.00406285	0.0715688	3.16e-08	0.00141447
ARID1A	WWTR1	0.779282	0.00043026	WWTR1	0.111896	4.06e-06	0.299926	3.7e-08	0.00165569
AXIN1	URI1	0.977221	9.31e-08	URI1	0.00075093	0.0607207	0.00603003	1.13e-07	0.00505733
ARID1A	PRKCI	0.369481	0.00767026	PRKCI	0.0160572	9.78e-07	0.036352	1.48e-07	0.00661687
ALMS1	ITGAV	0.265532	0.00058674	ITGAV	0.0284952	1.28e-05	0.0445209	1.48e-07	0.00661763
ARID1A	ITGB5	0.39947	0.004679	ITGB5	0.00445356	1.75e-06	0.0130435	1.61e-07	0.00720593
TCHH	AHCYL1	0.87216	0.180847	AHCYL1	0.0184211	4.97e-08	0.0824362	1.75e-07	0.00784846
ARID1A	NCKAP1	0.660699	0.00915279	NCKAP1	0.625639	1.38e-06	0.778536	2.42e-07	0.0108433
ARID1A	PTK2	0.231348	0.367083	PTK2	0.00227763	9.98e-08	0.00450439	6.64e-07	0.0297121
TCHH	CRK	0.705744	0.0860184	CRK	0.0790379	4.71e-07	0.216782	7.3e-07	0.0326885
TCHH	PTK2	0.46065	0.676356	PTK2	0.00979689	1.08e-07	0.0288865	1.27e-06	0.0569677
ARID1A	GNB1	0.18931	0.00530068	GNB1	0.320833	1.45e-05	0.230874	1.34e-06	0.0598805
TCHH	WDR73	0.0846751	0.0663099	WDR73	0.172618	1.76e-06	0.0763799	1.98e-06	0.0884388
ARID1A	PKN2	0.355788	0.00713099	PKN2	0.792992	1.68e-05	0.639143	2.03e-06	0.0907388
ARID2	AHCYL1	0.709135	0.0282277	AHCYL1	0.00090551	7.52e-06	0.00536223	3.47e-06	0.155396
TCHH	ARFRP1	0.086461	0.195644	ARFRP1	0.644426	1.6e-06	0.2166	5e-06	0.223876
TP53	FGFR1	0.300748	0.284142	FGFR1	0.127362	1.51e-06	0.163259	6.73e-06	0.300962
ARID1A	ARPC4	0.738446	0.169142	ARPC4	0.469273	3.92e-06	0.71378	1.01e-05	0.452091

## Sheet: Lung
Driver gene	SL partner gene	DRIVE WT pval	DRIVE mut pval	alias partner gene	CRISPR WT pval	CRISPR mut pval	comb WT pval	comb mut pval	comb sc pval
KRAS	KRAS	0.265081	1.54e-10	KRAS	0.391836	9.34e-17	0.339091	8.69e-25	1.6e-19
ARID1A	SMARCA2	0.162652	1.98e-07	SMARCA2	0.0712181	5.74e-08	0.063226	3.76e-13	6.93e-08
STK11	KRAS	0.193092	0.00372415	KRAS	0.0485441	3.56e-11	0.0531465	4.06e-12	7.49e-07
TP53	NFE2L2	0.198104	3.35e-06	NFE2L2	0.226272	4.07e-07	0.184007	3.86e-11	7.13e-06
ATM	WDR26	0.00673329	2.22e-05	WDR26	0.893974	1.12e-07	0.0367951	6.88e-11	1.27e-05
EGFR	GMNN	0.104453	8.39e-05	GMNN	0.0223101	6.82e-08	0.0164563	1.54e-10	2.84e-05
RBM10	CDK4	0.0692158	0.00854506	CDK4	0.283271	3.57e-09	0.0966984	7.7e-10	0.00014201
SMARCA4	SMARCA2	0.424786	7.77e-08	SMARCA2	0.60747	0.00048501	0.607598	9.42e-10	0.00017381
KEAP1	ATP1A1	0.166502	1.93e-07	ATP1A1	0.765677	0.00019645	0.390076	9.46e-10	0.00017448
PHKA1	SMARCA2	0.162679	1.11e-07	SMARCA2	0.0683789	0.00037671	0.0611662	1.04e-09	0.0001924
PHKA1	HNF1B	0.554023	0.00044141	HNF1B	0.48086	1.29e-07	0.618792	1.4e-09	0.00025864
ARID1A	VPS4A	0.836052	6.77e-05	VPS4A	0.889774	3.67e-06	0.963981	5.75e-09	0.00106026
CPS1	CDK6	0.596258	5.37e-05	CDK6	0.349303	4.65e-06	0.535037	5.78e-09	0.00106563
DNMT3A	NAA50	0.245623	3.73e-09	NAA50	0.158498	0.0905481	0.165299	7.7e-09	0.00141965
ATM	DHX30	0.832568	0.0020208	DHX30	0.240772	2.22e-06	0.522627	9.08e-08	0.0167417
KEAP1	TAPT1	0.150055	0.34371	TAPT1	0.219691	3.54e-08	0.145454	2.34e-07	0.0431944
KEAP1	MAFK	0.0624732	0.91418	MAFK	0.905652	1.46e-08	0.219081	2.56e-07	0.0472056
KRAS	CDK4	0.140252	0.0131466	CDK4	0.621682	1.08e-06	0.29991	2.7e-07	0.0497639
KEAP1	RAB7A	0.0019498	0.00824957	RAB7A	0.2729	3.22e-06	0.00454343	4.89e-07	0.0902905
DNMT3A	CENPW	0.501716	2.93e-07	CENPW	0.216259	0.142607	0.34948	7.51e-07	0.138569
TP53	ZRSR2	0.553552	8.02e-07	ZRSR2	0.899305	0.0541266	0.845052	7.8e-07	0.143794
TP53	UBA6	0.578253	0.0109415	UBA6	0.840946	5.26e-06	0.836874	1.02e-06	0.187655
PHKA1	KCNK13	0.675415	0.265816	KCNK13	0.0024889	2.3e-07	0.0124201	1.08e-06	0.198333
DNMT3A	KIF18A	0.801582	1.06e-06	KIF18A	0.390262	0.0695119	0.676364	1.28e-06	0.236316
RBM10	CENPA	0.647481	0.0295463	CENPA	0.131028	2.57e-06	0.294135	1.32e-06	0.243566
KEAP1	AHCTF1	0.0186346	2.85e-07	AHCTF1	0.316025	0.273335	0.036127	1.35e-06	0.249746
APC	SCD	0.612625	0.503878	SCD	0.149841	1.82e-07	0.311023	1.58e-06	0.291792
APC	SREBF1	0.849963	0.426135	SREBF1	0.062376	2.2e-07	0.208736	1.61e-06	0.297487
KRAS	PHIP	0.178944	3.83e-06	PHIP	0.203298	0.0327896	0.15693	2.12e-06	0.391542
PHKA1	FASN	0.901671	0.055958	FASN	0.0895597	2.81e-06	0.283958	2.62e-06	0.483949
EP300	CD38	0.849566	2.98e-07	CD38	0.677605	0.848022	0.893567	4.09e-06	0.755196
TP53	AHCTF1	0.166809	3.43e-06	AHCTF1	0.664402	0.0838285	0.354626	4.61e-06	0.850939
CDKN2A	MIB1	0.736737	0.541175	MIB1	0.0249094	5.58e-07	0.0917222	4.83e-06	0.891675

[truncated: 6 more sheets: Oesophagus, Ovary, Pancreas, Skin, Stomach, UrinaryTract]
