# Supplementary material for: Discovery of synthetic lethal interactions from large-scale pan-cancer perturbation screens
Source: Nat Commun. 2022 Dec 14;13:7748. doi: 10.1038/s41467-022-35378-z (PMC9751287; doi:10.1038/s41467-022-35378-z)
Supplement: Supplementary file 10 — Dataset 6 [file 41467_2022_35378_MOESM10_ESM.xlsx]

## Sheet: Foglio 1 - Supplementary Table 
Supplementary Table S6
REAGENT or RESOURCE	SOURCE	IDENTIFIER
Chemicals, Peptides, and Recombinant Proteins
DMEM, high glucose	Gibco	#11965092
Fetal Bovine Serum (FBS)	Biowest	#S181H-500
MEM Non-Essential Amino Acids NEAA (100X)	Gibco	#9081474
Penicillin-Streptomycin	Bioconcept	#4-01F00-H
cold phosphate-buffered saline (DPBS)	Gibco	#14040133
TRIZOL	Invitrogen	#15596026
SuperScript™ VILO™ cDNA Synthesis Kit	Invitrogen	#11754250
FastSart Universal SYBR Green Master Mix	Merk	#4913850001
Verteporfin	Selleckchem	S1786
anti-PARP (1:1000)	Cell signalling	9542
anti-Beta actin (1:2000)	Sigma	A5441
Goat anti-mouse IgG (1:10000)	LI-COR Biosciences	926-68070
Goat Anti-Rabbit IgG (1:10000)	LI-COR Biosciences	926-68070
Annexin V-FITC conjugate	Invitrogen	#V13242
propidium iodide (PI)	Invitrogen	#V13242
AnnV binding buffer (ABB) 5X	Invitrogen	#V13242
Lipofectamine 3000 transfection reagent	ThermoFisher Scientific	L3000008
siRNA reagents
Dharmafect 1 transfection reagent	Dharmacon (Horizon Discovery)	#T-2001-02
ON-TARGETplus Human ARID1A siRNA - SMARTpool, 5 nmol	Dharmacon (Horizon Discovery)	#L-017263-00-0010
ON-TARGETplus Human TEAD1 siRNA - SMARTpool, 5 nmol	Dharmacon (Horizon Discovery)	#L-012603-00-0005
ON-TARGETplus Human AXIN1 siRNA - SMARTpool, 5 nmol	Dharmacon (Horizon Discovery)	#L-009625-00-0005
ON-TARGETplus Human URI1 siRNA - SMARTpool, 5 nmol	Dharmacon (Horizon Discovery)	#L-017399-00-0005
ON-TARGETplus Human TP53 siRNA - SMARTpool, 5 nmol	Dharmacon (Horizon Discovery)	#L-003329-00-0005
ON-TARGET plus SMARTpool non-targeting control	Dharmacon (Horizon Discovery)	#D-001810-10-20
Opti-MEM™ I Reduced Serum Medium, no phenol red	Gibco	#11058021
Quantitative Real Time PCR primers
Human_AXIN1_Forward	GGA TGA GGA CGA TGG CAG AG
Human_AXIN1_Reverse	GGT ACG TGC GGG GAA TGT
Human_URI1_Forward	ACT GCC AAG AGA GAA TCC AGC
Human_URI1_Reverse	CCT GCA GCA TCG CTC ATT TT
Human_TP53_Forward	TGC TCA AGA CTG GCG CTA AA
Human_TP53_Reverse	TTT CAG GAA GTA GTT TCC ATA GGT
Human_ARID1A_Forward	ACA ATT CTG CAG GGA TGG CA
Human_ARID1A_Reverse	GTT GCA AGT TCC CGC CAT TT
Human_TEAD1_Forward	ACT TCC CTT CCC TTT CGG TTT
Human_TEAD1_Reverse	CGT CTT GCC TGT CCT GAG TT
Human_GAPDH_Forward	AGG TGA AGG TCG GAG TCA ACG
Human_GAPDH_Reverse	TGG AAG ATG GTG ATG GGA TTT
Cell lines
SNU-449	ATCC	CRL-2234
HLE	Cellosaurus	CVCL_1281
Huh-7	Cellosaurus	CVCL_0336
