# Supplementary material for: Discovery of synthetic lethal interactions from large-scale pan-cancer perturbation screens
Source: Nat Commun. 2022 Dec 14;13:7748. doi: 10.1038/s41467-022-35378-z (PMC9751287; doi:10.1038/s41467-022-35378-z)
Supplement: Supplementary file 11 — Source Data [file 41467_2022_35378_MOESM11_ESM.xlsx]

## Sheet: Figure 4
Figure 4B		siCTR	3.125uM	12.5uM
		0.977528	0.428806	0.203408
		0.929973	0.40879	0.190085
		1.10002	0.435919	0.2395
		1.07428		0.193608
Figure 4C
	Time(h)	siCTR				siTEAD1 3.125 nM				siTEAD1 12.5 nM
	24	0.54	0.4432	0.4655	0.4597	0.3925	0.3451	0.3744	0.4425		0.4093	0.3995	0.4224
	48	0.9499	0.8029	0.8423	0.8425	0.6579		0.6381	0.7035		0.6299	0.6179	0.6745
	72	1.8994	1.8592	2.1277	1.9711	1.5457	1.3854	1.3879		1.2087	1.0692	1.0616	1.2042
	96		4.4422	4.7832	4.4587	3.7639	3.5375	3.344		2.1062	2.2827	1.9255
Figure 4E
	Time(h)	DMSO				0.5 uM				1 uM				2 uM
	12	1.33835	1.01221	1.10474	1.21306	0.979576	1.05975	1.00549	1.44292	1.23234	0.738242	0.842522	0.92496	0.763072	0.890451	0.965884	1.19921
	24	1.7157	1.33215	1.44844	1.64221	1.42783	1.48743	1.48133	1.87731	1.50396	0.942751	1.13423	1.19535	0.722784	0.962112	0.81759	1.28442
	36	2.31869	1.78845	1.99299	2.42007	2.041	2.12513	2.22359	2.56257	1.92672	1.36304	1.53814	1.61688	0.864735	1.27036	1.33859	1.59918
	48	2.70356	2.23398	2.49814	2.92108	2.73678	2.75004	2.89834	3.07956	2.2459	1.70301	1.95931	1.99243	1.02623	1.60672	1.28527	1.91822
Figure 4F			SNU449_ PARP					SNU449 _ Actin
Figure 4G		DMSO	0.5uM	1uM	2uM
		10.8	17.8	29.6	39.5
		8.56	10.1	20.9	53.5
		12.5	20.7	22.7	39.3
		10.8	8.84	24.9	53.4
		12.6	20.6	32.9	56.2
		9.78	17.4	21.1	38.9
				24.2
Figure 4H
		Control								Treated
	DMSO	99.4055	94.0331	106.319	100.242	95.3585	103.456	102.35	98.8347	71.5195	66.7915	101.283	96.6454	105.33	92.1845	103.476	99.0099
	0.5uM	71.1783	62.0188	83.2883	77.5195	44.7561	57.0018			43.1245	53.8233	47.2942	102.521	101.117	111.79
	1uM	43.5852	41.7622	52.1547	67.8316	60.0829	62.0581	74.7778		60.2173	54.904	67.9622	93.5328	91.0891	105.807	98.7571
	2uM	27.4812	30.9248	31.6823	34.6459	70.077	46.4942	61.3075	59.4509	35.2941	77.4103	69.9951	77.4384	73.5903

## Sheet: Figure 5
Figure 5A
Time (h)	siCTR								siTEAD1								siARID1A								siARID1A/TEAD1
24	0.3557	0.3964	0.3954	0.3579	0.3924	0.3541	0.3784			0.3559	0.3415	0.317	0.4739	0.4634	0.4823		0.4124	0.3936	0.4393	0.4025	0.459	0.4706	0.3845	0.407	0.3627	0.385	0.335	0.3277	0.3008	0.2962	0.3727
48	1.1025	1.0634	1.097	1.0029	0.8876	0.8281	0.8038	0.8339	0.9271	0.9047	0.8645	1.038	1.0818	1.0711	1.1898	1.3536	1.0307	1.1746	1.072	0.8546	0.8036				0.9335	0.9423	0.8797	0.6363	0.6339	0.6502	0.7564
72	1.8198	1.8682	1.8781	1.7577	1.1645	1.1552	1.1503	1.1675		1.4525	1.4209	1.5561	1.5093	1.4956	1.7029	1.86	1.5181	1.6958	1.5643						1.2468	0.7725	0.7901	0.7565	0.9158
Figure 5B
	Time (h)	siCTR DMSO								siCTR 1 uM								siARID1A DMSO						siARID1A 1 uM
	12	1.41425	1.37237	1.58028	1.62342	1.47504	1.01092	1.0824	1.15606	1.45964	1.45952	1.35345	1.3814	1.12813	1.29749	1.15699	1.53902	1.42616	1.34968	1.65593	1.57039	1.22657	1.27747	1.27686	1.38709	1.42428	1.18397	1.15796	1.10138
	24	1.8097	1.89661	2.07974	2.09559	2.05903	1.47626	1.54555	1.71112	1.94725	2.28426	2.08276	1.93648	1.74904	1.9458	1.84182	2.3511	1.72244	1.7016	2.10172	1.62528	1.79933	1.8636	1.60386	1.70555	1.73101	1.72246	1.60983	1.68492
	36	2.13018	2.37884	2.62877	2.63505	2.64205	2.06146	1.9822	2.36731	2.50359	2.96032	2.65543	2.30728	2.39057	2.70839	2.62974	3.26509	2.02398	2.49296	2.82768	2.23217	2.30668		1.89117	1.97191	1.24034	2.11667	2.10943
	48	2.50802	2.75241	3.131	3.04132	3.01306	2.44122	2.28951	2.74197	2.95662	3.73272	3.27879	2.70096	2.80853	3.31751	3.06302	3.85477	2.28529	2.78671	3.15615	2.54784	2.53106		2.12654	2.2113	1.46063	2.37143	2.2706
Figure 5C
	Concentration	log[Agonist], uM	siCTR								siARID1A
	32	1.50515	0.0204078	0.0206377	0.0253757	0.0429611					0.020531	0.0291	0.0271185	0.0157248
	16	1.20412	0.0442254	0.0469584	0.0589758	0.0450045					0.043008	0.049738	0.0492026	0.0413473
	8	0.90309	0.019402	0.014651	0.0128885	0.0133895					0.0148661	0.0148128	0.014524	0.014524
	4	0.60206	0.197905	0.199201	0.07226	0.0411187					0.074277	0.0970549	0.0600494	0.0854266
	2	0.30103	17.1213	16.2229	11.9814	7.90757	17.1213	16.2229	11.9814	7.90757	5.76477	5.35664	5.52537	6.48603	5.76477	5.35664	5.52537	6.48603
	1	0	40.6496	41.4286	55.0869	59.5184	40.7386	33.4478			33.01	26.7436	31.7246	37.4387	26.0992	25.9396	11.8792
	0.5	-0.30103	97.1095	104.632	70.8433	74.6269	82.6174	82.3151			50.3809	53.5051		48.3298	56.9029	37.6439	44.9401
	0.25	-0.60206	104.287	88.8025	94.4175	98.823	85.9605				63.467	65.0202	63.8419	63.3099	55.9909	32.1718	47.6686
	0.125	-0.90309	120.544	98.3047	95.7996	100.119	76.1041				88.0505	86.4258	88.0148	61.5922	40.988
	0.0625	-1.20412	101.311	113.775	83.3426	91.4904	98.823	101.501	108.844	85.4249	85.801	97.0483	68.2804	80.4864
	0.03125	-1.50515	99.4277	102.883	92.6034	92.6034					71.6549	96.0669	80.1064	102.983
	DMSO	-2	96.4327	97.9013	105.666	103.92	108.844	102.365	84.872		110.991	95.4951	93.5134	71.5941	99.183	108.379	120.844
Figure 5D
	PARP				Actin
Figure 5E
	siCTR + DMSO	siCTR + Verteporfin	siARID1A + DMSO	siARID1A + Verteporfin
	14.4	21.8	28	37.7
	22.6	32.7	20.4	53.3
	26.5	15.4	29.2	46
	29.9	28.8	18.7	38.9
	7.78	46.3	24.7	78.3
	14.6	35	21.3	45.6
	7.36	44.9	10.5	59.2
	10.1	53	10.1	79
	11.3	67.4	9.08	39.8
	8.2	33.8	21.2	44.5
	7.2		22.4	43.6
	6.1		21.1	50
Figure 5H
	siCTR + DMSO	siCTR + Verteporfin	siARID1A + DMSO	siARID1A + Verteporfin
	0.78899	1.38039	2.68457	0.298272
	1.07792	0.925201	0.867707	1.11313
	1.63876	1.36808	1.959	0.451163
	0.918709	1.46098	1.62314	0.276833
	1.0467	0.7803	2.1181	1.01348
	0.947304		2.02955	0.719521
	1.14695		3.00383	0.268332
	1.14208		2.30662	0.328762
	0.763668		2.41158	0.408544
			0.840631
			1.27867
			1.33138

## Sheet: Supplementary Figure 4
Supplementary Figure 4A
		siCTR						siARID1A						siTEAD1						siARID1A/TEAD1
	TEAD1	0.900748	1.12621	0.985774	0.838705	1.17857	1.01166	0.986725	0.668725	1.02112	1.02899	0.998482	1.10741	0.364399	0.37909	0.554081	0.137641	0.178327	0.467958	0.480732	0.722838	0.350907	0.182354	0.181727	0.241652	0.797399
	ARID1A	1.03947	1.0924	0.880655	1.12603	0.927683	0.957301	0.332524	0.22447	0.258433	0.196493	0.252367	0.244097		0.800892	1.20933	0.700175	1.03957	1.13064	0.25883	0.411303	0.206235	0.367077	0.236816	0.308097
Supplementary Figure 4B
		siCTR			siARID1A		siTEAD1			siARID1A/TEAD1
	TEAD1	1.14712	1.32061	0.660111	0.835573	1.03556	0.211818	0.194679	0.272675	0.167559	0.166984	0.155891
	ARID1A	1.31598	0.891008	1.12232	0.610762	0.360264		0.818682	0.786933	0.0777946	0.0721234	0.0594617
Supplementary Figure 4C
	Time(h)	siCTR											siTEAD1												siARID1A										siARID1A/TEAD1
	24	3.6825	3.673	3.6592	3.2329	2.6555	2.16	2.9759	2.6646	2.6357	2.5989		2.6984	3.3561	2.8323	2.4406	2.8523	2.6161	2.4479	2.6831	3.4079	2.9642	3.434	3.1875	2.44		2.2595	2.9298	2.4722	2.4813	3.499	2.905	3.5517	3.6589		2.2931	1.9052	1.9425	2.0097	1.6792	2.0703	1.8037	1.5068	1.4401
	48	3.2166	3.6546	4.3649	3.8342	4.5277	3.4341	4.3378	4.096	4.2304	4.1838	3.3426	3.8127	4.8891	3.9798	3.1448	4.5124	3.6753	3.3449	3.5995	4.0775	3.2574	3.6779	4.759	3.4503	5.0742	3.8839	4.4584	6.2704	3.653	5.1016	5.1165	5.8765			2.9507	2.7455	2.852	2.8463	2.755	2.7641	3.0483	2.4074	2.0213
	72	4.3101	5.0436	4.5022	6.0778	4.4789	6.2601	5.1991	6.7974	6.8222	4.8854	5.5054	3.3166	5.8779	4.05	4.2978	3.6239	5.1393	3.6832	4.8551	5.8085	4.692	5.7533	5.2791	4.3236	5.9901	4.0682	6.3144	4.6556	6.1755	7.5281	6.2709	6.7237		3.4512	3.8186	3.4882	3.7801	3.3946	4.6483	3.5942	2.8337	3.2006
Supplementary Figure 4D
	siCTR DMSO							siCTR 1 uM												siARID1A DMSO								siARID1A 1 uM
	1.25543	1.29933	1.42337	1.41733	1.23633	1.42959	1.44441	0.932885	0.871192	1.22158	0.997666	1.50773	1.45531	1.50954	1.38823	1.45128	1.37461	1.48288	1.32335	1.55686	1.51849	1.65681	1.52354	1.56558	1.2064	1.1529	1.22314	1.1422	1.28833	1.05974	1.14103	1.47318	1.18914	1.07623	1.17592
	1.63241	1.74094	1.74978	1.78173	1.58328	1.82298	2.14258	1.55776	1.43932	2.01098	1.55743	2.20955	2.08147	2.17105	1.81227	2.31697	2.43194	2.44912	2.10188	2.18093	2.09049	2.30091	2.15003	2.26856	2.0951	1.94011	2.12275	1.60274	1.92651	1.66022	1.48806	1.9668	2.0872	1.63589	1.77766
	2.07584	2.18927	1.85873	2.03737	1.81168	2.15078	2.51171	2.02074	1.9719	2.48628	2.07383	2.80065	2.54326	2.66912	2.08264	2.61724	2.85388	2.90051	2.51197	2.39828	2.41417	2.83508	2.84969	2.82889	2.8337	2.48346	2.80683	2.02192	2.52487	1.99449	1.8378	2.50261	2.66996	2.10695	2.20311
	2.36947	2.52603	1.88216	2.07239	1.96888	2.43033	2.76192	2.54501	2.5481	2.81731	2.57421	3.33975	2.9479	3.06348	2.46403	2.70027	3.15578	3.0907	2.79695	2.47236	2.43371	3.26954	3.57232	3.48671	3.13663	2.96259	3.3349	2.33611	2.76505	2.48081	2.18497	2.92406	3.27531	2.35741	2.37338
Supplementary Figure 4E
	uM	log[Agonist], uM	siCTR											siARID1A
	32	1.50515	0.00865361	0.00978533	0.0104419	0.0107482	0.0462886	0.0293167	0.0237337	0.0208506	0.00970793	0.0161749	0.0680611	0.007158	0.007737	0.0064537	0.0047093	0.01764	0.015603	0.0139652	0.016383	0.00818699	0.0308983	0.025717	0.148086
	16	1.20412	1.41059	1.45998	1.45936	1.5025	3.33107	4.23591	4.38666	4.2133				1.0232	0.912497	0.777887	0.158555	0.125725	0.1343	0.18343	0.275435	0.00515098	0.00488187	0.0103702	0.0578016
	8	0.90309	4.8045	4.76323	5.00896	4.96332	10.8724	11.8259						4.28991	3.71121	3.29228	3.05997	0.0163816	0.00795957	0.0131447	0.149071
	4	0.60206	7.86578	7.87828	8.02835	7.203	37.2602	37.0831	29.8926					7.77886	7.45597	5.98406	4.64216	0.0303639	0.0158092	0.360644
	2	0.30103	26.6048	25.5356	22.4719	22.6532	61.3152	66.2521	59.3933					36.286	30.8597	21.5753	8.91529	0.587492	1.23184	0.289539	0.390777
	1	0	82.4093	80.9087	78.4702	68.3625	86.7533	75.033						43.9055	2.9223	4.08591	3.35515
	0.5	-0.30103	94.1642	89.7249	99.4789	107.295	77.7464	92.4063	78.0479					72.463	30.6785	22.9577	24.2198
	0.25	-0.60206	116.611	109.108	85.9108	72.3081	62.7509	82.6832	76.5404	68.0987				99.7624	74.8532	82.8498	65.1838	71.1799	79.3304	79.9368	63.6766
	0.03125	-1.50515	108.295	91.8787	99.8304									114.943	97.3721	90.369
	DMSO	-2	70.9045	114.923	114.173	115.96	78.9901	105.049	95.6849	104.315				94.0173	107.101	98.8817	93.5525	84.8485	121.599
Supplementary Figure 4F
	siCTR + DMSO	siCTR + Verteporfin	siARID1A + DMSO	siARID1A + Verteporfin
	6.43	51.1	6.98	58.03
	6.67	51.43	6.69	57.29
	7	22.96	6.98	62.95
	4.39	20.8	6.49	25.65
	2.97	22.68	6.08	41.72
	4.66	21.03	6	42.02
	9.87	24.92	5.48	62.03
	7.07	24.3	6.97	56.44
	7.8			66.1

## Sheet: Supplementary Figure 5
Supplementary Figure 4B
	Time(h)	CTR siRNA				URI1 siRNA
	24	1.08253	0.923761	1.008	0.992	0.059947	0.100375	0.104	0.135
	48	1.15496	0.865828	1.106	0.904	0.010819	0.241276	0.226681	0.266
	72	0.929193	1.0762	0.938	1.066	0.103158	0.103861	0.106	0.106
	96	0.979	0.993907	1.00613	1.021		0.477496	0.384243	0.372
Supplementary Figure 4C
		CTRL siRNA								URI1 siRNA
	24	1.0198	1.034	0.9129	0.8999	0.9969	0.8408	0.8895	0.8023	0.8912	1.0212	0.8664	0.8681	0.9003	0.9072	0.8559	0.8652
	48	1.3629	1.4082	1.2661	1.2415	1.3589	1.1432	1.2192	1.2352	1.3059	1.3004	1.1208	1.2125	1.1547	1.1564	1.0941	1.2026
	72	2.0411	2.12	1.9251	2.0396	2.0321	1.8636	1.8894	1.8675	1.8854	1.9954	1.5532	1.7318	1.6336	1.6634	1.5792	1.6507
	96	3.1449	3.072	3.1477	3.2622	3.2544	2.9805	3.0072	2.6441	2.6699	3.0871	2.0593	2.5881	2.2817	2.2983	2.1091	2.0258
	120	3.7788	4.2225	4.4593	4.9368	4.8211	4.885	4.4497	3.7357	3.113	3.683	2.4047	3.2758	2.6248	2.73	2.5513	2.186
Supplementary Figure 4D
URI1
	Time(h)	CTRL siRNA				URi1 siRNA				AXIN1 siRNA				AXIN1URI1 siRNA
	24	0.99	1.011	1.061	0.943	0.211	0.195	0.275	0.278	0.849091	0.871508			0.559	0.631	0.397	0.423
	48	1.013	1	1.2	0.987	0.090506	0.08	0.029	0.031	0.94457	0.96	0.879	0.86	0.063744	0.05	0.036	0.031
	72	0.942	1.062	0.971	1.03	0.059	0.064	0.038	0.035	1.013	0.922	0.756	0.774	0.163	0.195	0.188	0.184
	96	0.942	1.062	0.99	1	0.1	0.09	0.126	0.129	0.98	0.96	1.132	1.078	0.180383	0.17	0.253	0.237
AXIN1
	Time(h)	CTRL siRNA				URi1 siRNA				AXIN1 siRNA			AXIN1URI1 siRNA
	24	0.88	0.911	1.035	0.966	0.916	0.929		0.244	0.236	0.378		0.151	0.173
	48	1	1.2	1	1.104	1.1292	1.001	1.012	0.177139	0.188	0.065	0.079	0.052069	0.06	0.178	0.184
	72	0.88	0.911			0.856	0.937		0.139	0.128	0.143	0.127	0.322	0.286	0.316	0.297
	96	1	1.2	1		1.1292	1.128	1.17	0.23	0.22	0.199	0.193	0.184421	0.19	0.247	0.205
Supplementary Figure 4E
	siCTR					siURI1						siAXIN1						siURI1 siAXIN1
	0.5659	0.5603	0.5781	0.5713	0.4617	0.324	0.2378	0.3539	0.2663	0.2213	0.2558	0.3302	0.385	0.303	0.3748	0.3485	0.3564	0.2284	0.1992	0.1951	0.1702	0.2193	0.2031
	0.7809	0.7467	0.7875	0.7972	0.5046	0.365	0.2469	0.3513	0.3682	0.2393	0.3177	0.4162	0.4106	0.3858	0.4155	0.3776	0.3916	0.2824	0.2491	0.1674	0.1693	0.1887	0.2831
	1.004	1.0021	1.0771	1.0332	0.5479	0.3915	0.2654	0.346	0.4097	0.2443	0.3491	0.4514	0.4495	0.4532	0.475	0.4162	0.4514	0.3058	0.2798	0.1395	0.153	0.1275	0.3085
	1.262	1.3243	1.4033	1.38	0.6786	0.4556	0.297	0.3848	0.4604	0.249	0.3636	0.537	0.5028	0.5537	0.547	0.4868	0.5176	0.3542	0.2651	0.1216	0.1229	0.0949	0.2956
	1.6056	1.7114	1.8457	1.7453	0.8451	0.5206	0.3628	0.4651	0.5054	0.268	0.4002	0.6252	0.6364	0.6617	0.6302	0.5684	0.617	0.4161	0.305	0.1038	0.1026	0.062	0.2773
Supplementary Figure 4F
Apoptosis
	CTRL siRNA			URI1 siRNA					AXIN1 siRNA				URI1AXIN1 siRNA
	12.88	15.61	21.62	15.21	13.33	6.81	21.98	21.29	17.62	14.32	15.72	25.21	25.62	25.62	32.87	36.03	37.66	20.05
Living Cells
	CTRL siRNA			URI1 siRNA					AXIN1 siRNA				AXIN1URI1 siRNA
	83.4	84.9	75.7	84.1	85.3	76.7	75.8	76.3	81.5	84.8	83.4	73.4	73.3	73.3	65.5	61.4	62.1
Supplementary Figure 4H
		CTRL siRNA			AXIN1 siRNA			TP53 siRNA			AXIN1TP53 siRNA
	AXIN1	1.12628	0.887881	1	0.497963	0.347358	0.634	1.25484	1.28436	1.123	0.211118	0.260241
	TP53	1.26411	1		1.08552	1.05206	0.943	0.612639	0.569907		0.628716	0.778689
Supplementary Figure 4i
		siCTR					AXIN1 siRNA					TP53 siRNA					AXIN1 TP53 siRNa
	24	1.76749	1.90148	2.0078	2.07025	1.90371	1.81209	1.96712	1.96755	1.70799	1.4112	2.16808	1.8753	1.80737	1.77616	2.12704	2.0176	1.8509	1.87795	1.72275	1.6705	1.95602
	48	2.81812	2.56776	2.59263	2.70118	2.52431	2.42378	2.5158	2.44277	2.21223	1.93011	2.65053	2.49241	2.21308	2.45586	2.64242	2.73824	2.44899	2.35413	2.20608	2.11931	2.6241
	72	3.82614	3.35001	3.35015	3.4879	3.23768	2.98995	3.02414	3.02458	2.8086	2.43737	3.51817	3.10108	2.66691	3.20126	3.533	3.92853	3.15066	3.04958	2.69501	2.514	3.17554
	96	4.52079	3.94238	3.91528	4.07483	3.71409	3.47477	3.37659	3.38242	3.16072	2.71582	4.14408	3.76905	3.11297	4.00855	4.30306	5.33373	3.81189	3.71548	3.09716	2.98644	3.67318
	120	4.76612	4.20811	4.16131	4.34908	4.00232	3.58383	3.53259	3.51749	3.2603	2.85304	4.54255	4.09494	3.3623	4.47669	4.82309	6.07583	4.24857	4.20938	3.45982	3.28409	3.94315
